# Supplementary material for: Genome-wide identification and analysis of Japonica and Indica cultivar-preferred transcripts in rice using 983 Affymetrix array data
Source: Rice (N Y). 2013 Aug 10;6:19. doi: 10.1186/1939-8433-6-19 (PMC4883688; doi:10.1186/1939-8433-6-19)
Supplement: Supplementary file 1 — Additional file 1: Table S1: Summary of 983 Affymetrix microarray data points used in this study. (XLSX 36 KB) [file 12284_2013_56_MOESM1_ESM.xlsx]

## Sheet: Table S1
Table S1. Summary of 983 Affymetrix microarray data points used in this study
Accession number from NCBI GEO	Cultivar Name	Variety Name	Tissues/Organs
GSM686464.CEL	indica	IR64	Anther with single celled pollen
GSM686465.CEL	indica	IR64	Anther with single celled pollen
GSM686466.CEL	indica	IR64	Anther with single celled pollen
GSM686467.CEL	indica	IR64	Anther with trinucleate pollen
GSM686468.CEL	indica	IR64	Anther with trinucleate pollen
GSM686469.CEL	indica	IR64	Anther with trinucleate pollen
E_MTAB_275_H1	Indica	IR64	Flag_leaf
E_MTAB_275_H2	Indica	IR64	Flag_leaf
E_MTAB_275_H3	Indica	IR64	Flag_leaf
E_MTAB_275_H4	Indica	IR64	Flag_leaf
E_MTAB_275_H5	Indica	IR64	Flag_leaf
E_MTAB_275_H6	Indica	IR64	Flag_leaf
E_MTAB_275_H7	Indica	IR64	Flag_leaf
E_MTAB_275_H8	Indica	IR64	Flag_leaf
E_MTAB_275_H9	Indica	IR64	Flag_leaf
E_MTAB_275_H10	Indica	IR64	Flag_leaf
E_MTAB_275_H11	Indica	IR64	Flag_leaf
E_MTAB_275_H12	Indica	IR64	Flag_leaf
E_MTAB_275_H13	Indica	IR64	Flag_leaf
E_MTAB_275_H14	Indica	IR64	Flag_leaf
E_MTAB_275_H15	Indica	IR64	Flag_leaf
E_MTAB_275_H16	Indica	IR64	Flag_leaf
E_MTAB_275_H17	Indica	IR64	Flag_leaf
E_MTAB_275_H18	Indica	IR64	Flag_leaf
E_MTAB_275_H19	Indica	IR64	Flag_leaf
E_MTAB_275_H20	Indica	IR64	Flag_leaf
E_MTAB_275_H21	Indica	IR64	Flag_leaf
E_MTAB_275_H22	Indica	IR64	Flag_leaf
E_MTAB_275_H23	Indica	IR64	Flag_leaf
E_MTAB_275_H24	Indica	IR64	Flag_leaf
E_MTAB_275_H25	Indica	IR64	Flag_leaf
E_MTAB_275_H26	Indica	IR64	Flag_leaf
E_MTAB_275_H27	Indica	IR64	Flag_leaf
E_MTAB_275_H28	Indica	IR64	Flag_leaf
E_MTAB_275_H29	Indica	IR64	Flag_leaf
E_MTAB_275_H30	Indica	IR64	Flag_leaf
E_MTAB_275_H31	Indica	IR64	Flag_leaf
E_MTAB_275_H32	Indica	IR64	Flag_leaf
E_MTAB_275_H33	Indica	IR64	Flag_leaf
E_MTAB_275_H34	Indica	IR64	Flag_leaf
E_MTAB_275_H35	Indica	IR64	Flag_leaf
E_MTAB_275_H36	Indica	IR64	Flag_leaf
E_MTAB_275_H37	Indica	IR64	Flag_leaf
E_MTAB_275_H38	Indica	IR64	Flag_leaf
E_MTAB_275_H39	Indica	IR64	Flag_leaf
GSM159180	Indica	IR64	Leaf
GSM159181	Indica	IR64	Leaf
GSM159182	Indica	IR64	Leaf
GSM159183	Indica	IR64	Leaf
GSM159184	Indica	IR64	Leaf
GSM159185	Indica	IR64	Leaf
GSM645334	Indica	IR64	Leaf
GSM645335	Indica	IR64	Leaf
GSM645336	Indica	IR64	Leaf
GSM645337	Indica	IR64	Leaf
GSM645338	Indica	IR64	Leaf
GSM645339	Indica	IR64	Leaf
GSM645346	Indica	IR64	Leaf
GSM645347	Indica	IR64	Leaf
GSM645348	Indica	IR64	Leaf
GSM645349	Indica	IR64	Leaf
GSM645350	Indica	IR64	Leaf
GSM645351	Indica	IR64	Leaf
GSM645325	Indica	IR64	Leaf
GSM645326	Indica	IR64	Leaf
GSM645327	Indica	IR64	Leaf
GSM645322	Indica	IR64	Leaf_Drought_control
GSM645323	Indica	IR64	Leaf_Drought_control
GSM645324	Indica	IR64	Leaf_Drought_control
GSM686461.CEL	indica	IR64	Meiotic anther
GSM686462.CEL	indica	IR64	Meiotic anther
GSM686463.CEL	indica	IR64	Meiotic anther
GSM159189	Indica	IR64	Panicle1
GSM159190	Indica	IR64	Panicle1
GSM159191	Indica	IR64	Panicle1
GSM159192	Indica	IR64	Panicle2
GSM159193	Indica	IR64	Panicle2
GSM159194	Indica	IR64	Panicle2
GSM159195	Indica	IR64	Panicle3
GSM159196	Indica	IR64	Panicle3
GSM159197	Indica	IR64	Panicle3
GSM645352	Indica	IR64	Panicle4
GSM645353	Indica	IR64	Panicle4
GSM645354	Indica	IR64	Panicle4
GSM645355	Indica	IR64	Panicle4
GSM645356	Indica	IR64	Panicle4
GSM645357	Indica	IR64	Panicle4
GSM159198	Indica	IR64	Panicle4
GSM159199	Indica	IR64	Panicle4
GSM159200	Indica	IR64	Panicle4
GSM159201	Indica	IR64	Panicle5
GSM159202	Indica	IR64	Panicle5
GSM159203	Indica	IR64	Panicle5
GSM159204	Indica	IR64	Panicle6
GSM159205	Indica	IR64	Panicle6
GSM159206	Indica	IR64	Panicle6
GSM686458.CEL	indica	IR64	Pre-meiotic anther
GSM686459.CEL	indica	IR64	Pre-meiotic anther
GSM686460.CEL	indica	IR64	Pre-meiotic anther
GSM159177	Indica	IR64	Root
GSM159178	Indica	IR64	Root
GSM159179	Indica	IR64	Root
GSM619236	Indica	IR64	Root
GSM619237	Indica	IR64	Root
GSM619238	Indica	IR64	Root
GSM619239	Indica	IR64	Root
GSM619240	Indica	IR64	Root
GSM619241	Indica	IR64	Root
GSM619242	Indica	IR64	Root
GSM619244	Indica	IR64	Root
GSM619245	Indica	IR64	Root
GSM619246	Indica	IR64	Root
GSM619247	Indica	IR64	Root
GSM619248	Indica	IR64	Root
GSM619249	Indica	IR64	Root
GSM619250	Indica	IR64	Root
GSM645340	Indica	IR64	Root
GSM645341	Indica	IR64	Root
GSM645342	Indica	IR64	Root
GSM645343	Indica	IR64	Root
GSM645344	Indica	IR64	Root
GSM645345	Indica	IR64	Root
GSM645328	Indica	IR64	Root
GSM645329	Indica	IR64	Root
GSM645330	Indica	IR64	Root
GSM645331	Indica	IR64	Root
GSM645332	Indica	IR64	Root
GSM645333	Indica	IR64	Root
GSM159207	Indica	IR64	Developing Seed1
GSM159208	Indica	IR64	Developing Seed1
GSM159209	Indica	IR64	Developing Seed1
GSM159210	Indica	IR64	Developing Seed2
GSM159211	Indica	IR64	Developing Seed2
GSM159212	Indica	IR64	Developing Seed2
GSM159213	Indica	IR64	Developing Seed3
GSM159214	Indica	IR64	Developing Seed3
GSM159215	Indica	IR64	Developing Seed3
GSM159216	Indica	IR64	Developing Seed4
GSM159217	Indica	IR64	Developing Seed4
GSM159218	Indica	IR64	Developing Seed4
GSM159219	Indica	IR64	Developing Seed5
GSM159220	Indica	IR64	Developing Seed5
GSM159221	Indica	IR64	Developing Seed5
GSM159186	Indica	IR64	SAM
GSM159187	Indica	IR64	SAM
GSM159188	Indica	IR64	SAM
GSM116195	Indica	IR64	Seedling
GSM116398	Indica	IR64	Seedling
GSM116399	Indica	IR64	Seedling
GSM116400	Indica	IR64	Seedling
GSM116401	Indica	IR64	Seedling
GSM116402	Indica	IR64	Seedling
GSM159259	Indica	IR64	Seedling
GSM159260	Indica	IR64	Seedling
GSM159261	Indica	IR64	Seedling
GSM159262	Indica	IR64	Seedling
GSM159263	Indica	IR64	Seedling
GSM159264	Indica	IR64	Seedling
GSM159265	Indica	IR64	Seedling
GSM159266	Indica	IR64	Seedling
GSM159267	Indica	IR64	Seedling
GSM159268	Indica	IR64	Seedling
GSM159269	Indica	IR64	Seedling
GSM159270	Indica	IR64	Seedling
INA	Indica	IR64	Seedling
INB	Indica	IR64	Seedling
INC	Indica	IR64	Seedling
ISA	Indica	IR64	Seedling
ISB	Indica	IR64	Seedling
ISC	Indica	IR64	Seedling
GSM470606	Indica	Minghui63	Callus
GSM470607	Indica	Minghui63	Callus
GSM470608	Indica	Minghui63	Callus
GSM470609	Indica	Minghui63	Callus
GSM470610	Indica	Minghui63	Callus
GSM470611	Indica	Minghui63	Callus
GSM470612	Indica	Minghui63	Callus
GSM470613	Indica	Minghui63	Callus
GSM470614	Indica	Minghui63	Callus
GSM470615	Indica	Minghui63	Callus
GSM470660	Indica	Minghui63	Endosperm
GSM470661	Indica	Minghui63	Endosperm
GSM470662	Indica	Minghui63	Endosperm
GSM470663	Indica	Minghui63	Endosperm
GSM470664	Indica	Minghui63	Endosperm
GSM470665	Indica	Minghui63	Endosperm
GSM470648	Indica	Minghui63	Flag_leaf
GSM470649	Indica	Minghui63	Flag_leaf
GSM470666	Indica	Minghui63	Flag_leaf
GSM470667	Indica	Minghui63	Flag_leaf
GSM470616	Indica	Minghui63	Germinating_seed
GSM470617	Indica	Minghui63	Germinating_seed
GSM470640	Indica	Minghui63	Leaf
GSM470641	Indica	Minghui63	Leaf
GSM470642	Indica	Minghui63	Leaf
GSM470643	Indica	Minghui63	Leaf
GSM470636	Indica	Minghui63	Leaf
GSM470637	Indica	Minghui63	Leaf
GSM470638	Indica	Minghui63	Leaf
GSM470639	Indica	Minghui63	Leaf
GSM470680	Indica	Minghui63	Panicle1
GSM470681	Indica	Minghui63	Panicle1
GSM470682	Indica	Minghui63	Panicle1
GSM470683	Indica	Minghui63	Panicle1
GSM470684	Indica	Minghui63	Panicle1
GSM470685	Indica	Minghui63	Panicle1
GSM470686	Indica	Minghui63	Panicle2
GSM470687	Indica	Minghui63	Panicle2
GSM470688	Indica	Minghui63	Panicle2
GSM470689	Indica	Minghui63	Panicle2
GSM470690	Indica	Minghui63	Panicle2
GSM470691	Indica	Minghui63	Panicle2
GSM470692	Indica	Minghui63	Panicle3
GSM470693	Indica	Minghui63	Panicle3
GSM470694	Indica	Minghui63	Panicle3
GSM470695	Indica	Minghui63	Panicle3
GSM470696	Indica	Minghui63	Panicle3
GSM470697	Indica	Minghui63	Panicle3
GSM470644	Indica	Minghui63	Panicle4
GSM470645	Indica	Minghui63	Panicle4
GSM470652	Indica	Minghui63	Panicle5
GSM470653	Indica	Minghui63	Panicle5
GSM470654	Indica	Minghui63	Palea_lemma
GSM470655	Indica	Minghui63	Palea_lemma
GSM470618	Indica	Minghui63	Plumule
GSM470619	Indica	Minghui63	Plumule
GSM470622	Indica	Minghui63	Plumule
GSM470623	Indica	Minghui63	Plumule
GSM470620	Indica	Minghui63	Radicle
GSM470621	Indica	Minghui63	Radicle
GSM470624	Indica	Minghui63	Radicle
GSM470625	Indica	Minghui63	Radicle
GSM470634	Indica	Minghui63	Root
GSM470635	Indica	Minghui63	Root
GSM470668	Indica	Minghui63	Seedling
GSM470669	Indica	Minghui63	Seedling
GSM470670	Indica	Minghui63	Seedling
GSM470671	Indica	Minghui63	Seedling
GSM470672	Indica	Minghui63	Seedling
GSM470673	Indica	Minghui63	Seedling
GSM470626	Indica	Minghui63	Seedling
GSM470627	Indica	Minghui63	Seedling
GSM470628	Indica	Minghui63	Seedling
GSM470629	Indica	Minghui63	Seedling
GSM470630	Indica	Minghui63	Seedling
GSM470631	Indica	Minghui63	Seedling
GSM470674	Indica	Minghui63	Seedling
GSM470675	Indica	Minghui63	Seedling
GSM470676	Indica	Minghui63	Seedling
GSM470677	Indica	Minghui63	Seedling
GSM470678	Indica	Minghui63	Seedling
GSM470679	Indica	Minghui63	Seedling
GSM470632	Indica	Minghui63	Shoot
GSM470633	Indica	Minghui63	Shoot
GSM470658	Indica	Minghui63	Spikelet
GSM470659	Indica	Minghui63	Spikelet
GSM470656	Indica	Minghui63	Stamen
GSM470657	Indica	Minghui63	Stamen
GSM470646	Indica	Minghui63	Stem
GSM470647	Indica	Minghui63	Stem
GSM470650	Indica	Minghui63	Stem
GSM470651	Indica	Minghui63	Stem
GSM173080	Indica	Minghui63	Young_leaf
GSM173086	Indica	Minghui63	Young_leaf
GSM173089	Indica	Minghui63	Young_leaf
GSM173091	Indica	Minghui63	Young_leaf
GSM173093	Indica	Minghui63	Young_leaf
GSM173094	Indica	Minghui63	Young_leaf
GSM559871_R005_S1.CEL	indica	Zhenshan100	seedling
GSM559872_R006_S1.CEL	indica	Zhenshan101	seedling
GSM559873_R007_S1.CEL	indica	Zhenshan102	seedling
GSM559874_R009_S1.CEL	indica	Zhenshan103	seedling
GSM559875_R012_S1.CEL	indica	Zhenshan104	seedling
GSM559876_R013_S1.CEL	indica	Zhenshan105	seedling
GSM559877_R014_S1.CEL	indica	Zhenshan106	seedling
GSM559878_R015_S1.CEL	indica	Zhenshan107	seedling
GSM559879_R016_S1.CEL	indica	Zhenshan108	seedling
GSM559880_R017_S1.CEL	indica	Zhenshan109	seedling
GSM559881_R018_S1.CEL	indica	Zhenshan110	seedling
GSM559882_R019_S1.CEL	indica	Zhenshan111	seedling
GSM559883_R020_S1.CEL	indica	Zhenshan112	seedling
GSM559884_R022_S1.CEL	indica	Zhenshan113	seedling
GSM559885_R023_S1.CEL	indica	Zhenshan114	seedling
GSM559886_R026_S1.CEL	indica	Zhenshan115	seedling
GSM559887_R027_S1.CEL	indica	Zhenshan116	seedling
GSM559888_R030_S1.CEL	indica	Zhenshan117	seedling
GSM559889_R039_S1.CEL	indica	Zhenshan118	seedling
GSM559890_R042_S1.CEL	indica	Zhenshan119	seedling
GSM559891_R047_S1.CEL	indica	Zhenshan120	seedling
GSM559892_R048_S1.CEL	indica	Zhenshan121	seedling
GSM559893_R053_S1.CEL	indica	Zhenshan122	seedling
GSM559894_R054_S1.CEL	indica	Zhenshan123	seedling
GSM559895_R059_S1.CEL	indica	Zhenshan124	seedling
GSM559896_R062_S1.CEL	indica	Zhenshan125	seedling
GSM559897_R066_S1.CEL	indica	Zhenshan126	seedling
GSM559898_R068_S1.CEL	indica	Zhenshan127	seedling
GSM559899_R071_S1.CEL	indica	Zhenshan128	seedling
GSM559900_R072_S1.CEL	indica	Zhenshan129	seedling
GSM559901_R077_S1.CEL	indica	Zhenshan130	seedling
GSM559902_R080_S1.CEL	indica	Zhenshan131	seedling
GSM559903_R081_S1.CEL	indica	Zhenshan132	seedling
GSM559904_R082_S1.CEL	indica	Zhenshan133	seedling
GSM559905_R083_S1.CEL	indica	Zhenshan134	seedling
GSM559906_R084_S1.CEL	indica	Zhenshan135	seedling
GSM559907_R086_S1.CEL	indica	Zhenshan136	seedling
GSM559908_R087_S1.CEL	indica	Zhenshan137	seedling
GSM559909_R089_S1.CEL	indica	Zhenshan138	seedling
GSM559910_R090_S1.CEL	indica	Zhenshan139	seedling
GSM559911_R095_S1.CEL	indica	Zhenshan140	seedling
GSM559912_R099_S1.CEL	indica	Zhenshan141	seedling
GSM559913_R101_S1.CEL	indica	Zhenshan142	seedling
GSM559914_R103_S1.CEL	indica	Zhenshan143	seedling
GSM559915_R105_S1.CEL	indica	Zhenshan144	seedling
GSM559916_R106_S1.CEL	indica	Zhenshan145	seedling
GSM559917_R109_S1.CEL	indica	Zhenshan146	seedling
GSM559918_R111_S1.CEL	indica	Zhenshan147	seedling
GSM559919_R112_S1.CEL	indica	Zhenshan148	seedling
GSM559920_R114_S1.CEL	indica	Zhenshan149	seedling
GSM559921_R118_S1.CEL	indica	Zhenshan150	seedling
GSM559922_R123_S1.CEL	indica	Zhenshan151	seedling
GSM559923_R125_S1.CEL	indica	Zhenshan152	seedling
GSM559924_R129_S1.CEL	indica	Zhenshan153	seedling
GSM559925_R131_S1.CEL	indica	Zhenshan154	seedling
GSM559926_R133_S1.CEL	indica	Zhenshan155	seedling
GSM559927_R134_S1.CEL	indica	Zhenshan156	seedling
GSM559928_R137_S1.CEL	indica	Zhenshan157	seedling
GSM559929_R139_S1.CEL	indica	Zhenshan158	seedling
GSM559930_R140_S1.CEL	indica	Zhenshan159	seedling
GSM559931_R141_S1.CEL	indica	Zhenshan160	seedling
GSM559932_R145_S1.CEL	indica	Zhenshan161	seedling
GSM559933_R147_S1.CEL	indica	Zhenshan162	seedling
GSM559934_R149_S1.CEL	indica	Zhenshan163	seedling
GSM559935_R150_S1.CEL	indica	Zhenshan164	seedling
GSM559936_R151_S1.CEL	indica	Zhenshan165	seedling
GSM559937_R152_S1.CEL	indica	Zhenshan166	seedling
GSM559938_R154_S1.CEL	indica	Zhenshan167	seedling
GSM559939_R155_S1.CEL	indica	Zhenshan168	seedling
GSM559940_R156_S1.CEL	indica	Zhenshan169	seedling
GSM559941_R159_S1.CEL	indica	Zhenshan170	seedling
GSM559942_R160_S1.CEL	indica	Zhenshan171	seedling
GSM559943_R161_S1.CEL	indica	Zhenshan172	seedling
GSM559944_R162_S1.CEL	indica	Zhenshan173	seedling
GSM559945_R163_S1.CEL	indica	Zhenshan174	seedling
GSM559946_R164_S1.CEL	indica	Zhenshan175	seedling
GSM559947_R165_S1.CEL	indica	Zhenshan176	seedling
GSM559948_R167_S1.CEL	indica	Zhenshan177	seedling
GSM559949_R169_S1.CEL	indica	Zhenshan178	seedling
GSM559950_R173_S1.CEL	indica	Zhenshan179	seedling
GSM559951_R175_S1.CEL	indica	Zhenshan180	seedling
GSM559952_R178_S1.CEL	indica	Zhenshan181	seedling
GSM559953_R180_S1.CEL	indica	Zhenshan182	seedling
GSM559954_R183_S1.CEL	indica	Zhenshan183	seedling
GSM559955_R184_S1.CEL	indica	Zhenshan184	seedling
GSM559956_R185_S1.CEL	indica	Zhenshan185	seedling
GSM559957_R186_S1.CEL	indica	Zhenshan186	seedling
GSM559958_R187_S1.CEL	indica	Zhenshan187	seedling
GSM559959_R191_S1.CEL	indica	Zhenshan188	seedling
GSM559960_R192_S1.CEL	indica	Zhenshan189	seedling
GSM559961_R193_S1.CEL	indica	Zhenshan190	seedling
GSM559962_R195_S1.CEL	indica	Zhenshan191	seedling
GSM559963_R197_S1.CEL	indica	Zhenshan192	seedling
GSM559964_R198_S1.CEL	indica	Zhenshan193	seedling
GSM559965_R199_S1.CEL	indica	Zhenshan194	seedling
GSM559966_R203_S1.CEL	indica	Zhenshan195	seedling
GSM559967_R204_S1.CEL	indica	Zhenshan196	seedling
GSM559968_R205_S1.CEL	indica	Zhenshan197	seedling
GSM559969_R206_S1.CEL	indica	Zhenshan198	seedling
GSM559970_R209_S1.CEL	indica	Zhenshan199	seedling
GSM559971_R210_S1.CEL	indica	Zhenshan200	seedling
GSM559972_R215_S1.CEL	indica	Zhenshan201	seedling
GSM559973_R216_S1.CEL	indica	Zhenshan202	seedling
GSM559974_R219_S1.CEL	indica	Zhenshan203	seedling
GSM559975_R232_S1.CEL	indica	Zhenshan204	seedling
GSM559976_R236_S1.CEL	indica	Zhenshan205	seedling
GSM559977_R238_S1.CEL	indica	Zhenshan206	seedling
GSM559978_R241_S1.CEL	indica	Zhenshan207	seedling
GSM559979_R001_S2.CEL	indica	Zhenshan208	seedling
GSM559980_R004_S2.CEL	indica	Zhenshan209	seedling
GSM559981_R005_S2.CEL	indica	Zhenshan210	seedling
GSM559982_R006_S2.CEL	indica	Zhenshan211	seedling
GSM559983_R007_S2.CEL	indica	Zhenshan212	seedling
GSM559984_R009_S2.CEL	indica	Zhenshan213	seedling
GSM559985_R012_S2.CEL	indica	Zhenshan214	seedling
GSM559986_R013_S2.CEL	indica	Zhenshan215	seedling
GSM559987_R014_S2.CEL	indica	Zhenshan216	seedling
GSM559988_R015_S2.CEL	indica	Zhenshan217	seedling
GSM559989_R016_S2.CEL	indica	Zhenshan218	seedling
GSM559990_R017_S2.CEL	indica	Zhenshan219	seedling
GSM559991_R018_S2.CEL	indica	Zhenshan220	seedling
GSM559992_R019_S2.CEL	indica	Zhenshan221	seedling
GSM559993_R020_S2.CEL	indica	Zhenshan222	seedling
GSM559994_R022_S2.CEL	indica	Zhenshan223	seedling
GSM559995_R023_S2.CEL	indica	Zhenshan224	seedling
GSM559996_R026_S2.CEL	indica	Zhenshan225	seedling
GSM559997_R027_S2.CEL	indica	Zhenshan226	seedling
GSM559998_R030_S2.CEL	indica	Zhenshan227	seedling
GSM559999_R039_S2.CEL	indica	Zhenshan228	seedling
GSM560000_R042_S2.CEL	indica	Zhenshan229	seedling
GSM560001_R047_S2.CEL	indica	Zhenshan230	seedling
GSM560002_R048_S2.CEL	indica	Zhenshan231	seedling
GSM560003_R053_S2.CEL	indica	Zhenshan232	seedling
GSM560004_R054_S2.CEL	indica	Zhenshan233	seedling
GSM560005_R059_S2.CEL	indica	Zhenshan234	seedling
GSM560006_R062_S2.CEL	indica	Zhenshan235	seedling
GSM560007_R066_S2.CEL	indica	Zhenshan236	seedling
GSM560008_R068_S2.CEL	indica	Zhenshan237	seedling
GSM560009_R071_S2.CEL	indica	Zhenshan238	seedling
GSM560010_R072_S2.CEL	indica	Zhenshan239	seedling
GSM560011_R077_S2.CEL	indica	Zhenshan240	seedling
GSM560012_R080_S2.CEL	indica	Zhenshan241	seedling
GSM560013_R081_S2.CEL	indica	Zhenshan242	seedling
GSM560014_R082_S2.CEL	indica	Zhenshan243	seedling
GSM560015_R083_S2.CEL	indica	Zhenshan244	seedling
GSM560016_R084_S2.CEL	indica	Zhenshan245	seedling
GSM560017_R086_S2.CEL	indica	Zhenshan246	seedling
GSM560018_R087_S2.CEL	indica	Zhenshan247	seedling
GSM560019_R089_S2.CEL	indica	Zhenshan248	seedling
GSM560020_R090_S2.CEL	indica	Zhenshan249	seedling
GSM560021_R095_S2.CEL	indica	Zhenshan250	seedling
GSM560022_R099_S2.CEL	indica	Zhenshan251	seedling
GSM560023_R101_S2.CEL	indica	Zhenshan252	seedling
GSM560024_R103_S2.CEL	indica	Zhenshan253	seedling
GSM560025_R105_S2.CEL	indica	Zhenshan254	seedling
GSM560026_R106_S2.CEL	indica	Zhenshan255	seedling
GSM560027_R109_S2.CEL	indica	Zhenshan256	seedling
GSM560028_R111_S2.CEL	indica	Zhenshan257	seedling
GSM560029_R112_S2.CEL	indica	Zhenshan258	seedling
GSM560030_R114_S2.CEL	indica	Zhenshan259	seedling
GSM560031_R118_S2.CEL	indica	Zhenshan260	seedling
GSM560032_R123_S2.CEL	indica	Zhenshan261	seedling
GSM560033_R125_S2.CEL	indica	Zhenshan262	seedling
GSM560034_R129_S2.CEL	indica	Zhenshan263	seedling
GSM560035_R131_S2.CEL	indica	Zhenshan264	seedling
GSM560036_R133_S2.CEL	indica	Zhenshan265	seedling
GSM560037_R134_S2.CEL	indica	Zhenshan266	seedling
GSM560038_R137_S2.CEL	indica	Zhenshan267	seedling
GSM560039_R139_S2.CEL	indica	Zhenshan268	seedling
GSM560040_R140_S2.CEL	indica	Zhenshan269	seedling
GSM560041_R141_S2.CEL	indica	Zhenshan270	seedling
GSM560042_R145_S2.CEL	indica	Zhenshan271	seedling
GSM560043_R147_S2.CEL	indica	Zhenshan272	seedling
GSM560044_R149_S2.CEL	indica	Zhenshan273	seedling
GSM560045_R150_S2.CEL	indica	Zhenshan274	seedling
GSM560046_R151_S2.CEL	indica	Zhenshan275	seedling
GSM560047_R152_S2.CEL	indica	Zhenshan276	seedling
GSM560048_R154_S2.CEL	indica	Zhenshan277	seedling
GSM560049_R155_S2.CEL	indica	Zhenshan278	seedling
GSM560050_R156_S2.CEL	indica	Zhenshan279	seedling
GSM560051_R159_S2.CEL	indica	Zhenshan280	seedling
GSM560052_R160_S2.CEL	indica	Zhenshan281	seedling
GSM560053_R161_S2.CEL	indica	Zhenshan282	seedling
GSM560054_R162_S2.CEL	indica	Zhenshan283	seedling
GSM560055_R163_S2.CEL	indica	Zhenshan284	seedling
GSM560056_R164_S2.CEL	indica	Zhenshan285	seedling
GSM560057_R165_S2.CEL	indica	Zhenshan286	seedling
GSM560058_R167_S2.CEL	indica	Zhenshan287	seedling
GSM560059_R169_S2.CEL	indica	Zhenshan288	seedling
GSM560060_R173_S2.CEL	indica	Zhenshan289	seedling
GSM560061_R175_S2.CEL	indica	Zhenshan290	seedling
GSM560062_R178_S2.CEL	indica	Zhenshan291	seedling
GSM560063_R180_S2.CEL	indica	Zhenshan292	seedling
GSM560064_R183_S2.CEL	indica	Zhenshan293	seedling
GSM560065_R184_S2.CEL	indica	Zhenshan294	seedling
GSM560066_R185_S2.CEL	indica	Zhenshan295	seedling
GSM560067_R186_S2.CEL	indica	Zhenshan296	seedling
GSM560068_R187_S2.CEL	indica	Zhenshan297	seedling
GSM560069_R191_S2.CEL	indica	Zhenshan298	seedling
GSM560070_R192_S2.CEL	indica	Zhenshan299	seedling
GSM560071_R193_S2.CEL	indica	Zhenshan300	seedling
GSM560072_R195_S2.CEL	indica	Zhenshan301	seedling
GSM560073_R197_S2.CEL	indica	Zhenshan302	seedling
GSM560074_R198_S2.CEL	indica	Zhenshan303	seedling
GSM560075_R199_S2.CEL	indica	Zhenshan304	seedling
GSM560076_R203_S2.CEL	indica	Zhenshan305	seedling
GSM560077_R204_S2.CEL	indica	Zhenshan306	seedling
GSM560078_R205_S2.CEL	indica	Zhenshan307	seedling
GSM560079_R206_S2.CEL	indica	Zhenshan308	seedling
GSM560080_R209_S2.CEL	indica	Zhenshan309	seedling
GSM560081_R210_S2.CEL	indica	Zhenshan310	seedling
GSM560082_R215_S2.CEL	indica	Zhenshan311	seedling
GSM560083_R216_S2.CEL	indica	Zhenshan312	seedling
GSM560084_R219_S2.CEL	indica	Zhenshan313	seedling
GSM560085_R232_S2.CEL	indica	Zhenshan314	seedling
GSM560086_R236_S2.CEL	indica	Zhenshan315	seedling
GSM560087_R238_S2.CEL	indica	Zhenshan316	seedling
GSM560088_R241_S2.CEL	indica	Zhenshan317	seedling
GSM560089_ZS_S1.CEL	indica	Zhenshan318	seedling
GSM560090_ZS_S2.CEL	indica	Zhenshan319	seedling
GSM560091_ZS_S3.CEL	indica	Zhenshan320	seedling
GSM560092_MH_S1.CEL	indica	Zhenshan321	seedling
GSM560093_MH_S2.CEL	indica	Zhenshan322	seedling
GSM470698	Indica	Zhenshan97	Callus
GSM470699	Indica	Zhenshan97	Callus
GSM470700	Indica	Zhenshan97	Callus
GSM470701	Indica	Zhenshan97	Callus
GSM470702	Indica	Zhenshan97	Callus
GSM470703	Indica	Zhenshan97	Callus
GSM470704	Indica	Zhenshan97	Callus
GSM470705	Indica	Zhenshan97	Callus
GSM470706	Indica	Zhenshan97	Callus
GSM470707	Indica	Zhenshan97	Callus
GSM470708	Indica	Zhenshan97	Callus
GSM470709	Indica	Zhenshan97	Callus
GSM470710	Indica	Zhenshan97	Callus
GSM470711	Indica	Zhenshan97	Callus
GSM470712	Indica	Zhenshan97	Callus
GSM470713	Indica	Zhenshan97	Callus
GSM470758	Indica	Zhenshan97	Endosperm
GSM470759	Indica	Zhenshan97	Endosperm
GSM470760	Indica	Zhenshan97	Endosperm
GSM470761	Indica	Zhenshan97	Endosperm
GSM470762	Indica	Zhenshan97	Endosperm
GSM470763	Indica	Zhenshan97	Endosperm
GSM470766	Indica	Zhenshan97	Flag_leaf
GSM470746	Indica	Zhenshan97	Flag_leaf
GSM470747	Indica	Zhenshan97	Flag_leaf
GSM470765	Indica	Zhenshan97	Flag_leaf
GSM470714	Indica	Zhenshan97	Germinating_seed
GSM470715	Indica	Zhenshan97	Germinating_seed
GSM470738	Indica	Zhenshan97	Leaf
GSM470739	Indica	Zhenshan97	Leaf
GSM470740	Indica	Zhenshan97	Leaf
GSM470741	Indica	Zhenshan97	Leaf
GSM470734	Indica	Zhenshan97	Leaf
GSM470735	Indica	Zhenshan97	Leaf
GSM470736	Indica	Zhenshan97	Leaf
GSM470737	Indica	Zhenshan97	Leaf
GSM470779	Indica	Zhenshan97	Panicle1
GSM470780	Indica	Zhenshan97	Panicle1
GSM470781	Indica	Zhenshan97	Panicle1
GSM470782	Indica	Zhenshan97	Panicle1
GSM470783	Indica	Zhenshan97	Panicle1
GSM470784	Indica	Zhenshan97	Panicle1
GSM470785	Indica	Zhenshan97	Panicle2
GSM470786	Indica	Zhenshan97	Panicle2
GSM470787	Indica	Zhenshan97	Panicle2
GSM470788	Indica	Zhenshan97	Panicle2
GSM470789	Indica	Zhenshan97	Panicle2
GSM470790	Indica	Zhenshan97	Panicle2
GSM470791	Indica	Zhenshan97	Panicle3
GSM470792	Indica	Zhenshan97	Panicle3
GSM470793	Indica	Zhenshan97	Panicle3
GSM470794	Indica	Zhenshan97	Panicle3
GSM470795	Indica	Zhenshan97	Panicle3
GSM470796	Indica	Zhenshan97	Panicle3
GSM470742	Indica	Zhenshan97	Panicle4
GSM470743	Indica	Zhenshan97	Panicle4
GSM470750	Indica	Zhenshan97	Panicle5
GSM470751	Indica	Zhenshan97	Panicle5
GSM470752	Indica	Zhenshan97	Palea_lemma
GSM470753	Indica	Zhenshan97	Palea_lemma
GSM470716	Indica	Zhenshan97	Plumule
GSM470717	Indica	Zhenshan97	Plumule
GSM470720	Indica	Zhenshan97	Plumule
GSM470721	Indica	Zhenshan97	Plumule
GSM470718	Indica	Zhenshan97	Radicle
GSM470719	Indica	Zhenshan97	Radicle
GSM470722	Indica	Zhenshan97	Radicle
GSM470723	Indica	Zhenshan97	Radicle
GSM470732	Indica	Zhenshan97	Root
GSM470733	Indica	Zhenshan97	Root
GSM470767	Indica	Zhenshan97	Seedling
GSM470768	Indica	Zhenshan97	Seedling
GSM470769	Indica	Zhenshan97	Seedling
GSM470770	Indica	Zhenshan97	Seedling
GSM470771	Indica	Zhenshan97	Seedling
GSM470772	Indica	Zhenshan97	Seedling
GSM470724	Indica	Zhenshan97	Seedling
GSM470725	Indica	Zhenshan97	Seedling
GSM470726	Indica	Zhenshan97	Seedling
GSM470727	Indica	Zhenshan97	Seedling
GSM470728	Indica	Zhenshan97	Seedling
GSM470729	Indica	Zhenshan97	Seedling
GSM470773	Indica	Zhenshan97	Seedling
GSM470774	Indica	Zhenshan97	Seedling
GSM470775	Indica	Zhenshan97	Seedling
GSM470776	Indica	Zhenshan97	Seedling
GSM470777	Indica	Zhenshan97	Seedling
GSM470778	Indica	Zhenshan97	Seedling
GSM470730	Indica	Zhenshan97	Shoot
GSM470731	Indica	Zhenshan97	Shoot
GSM470756	Indica	Zhenshan97	Spikelet
GSM470757	Indica	Zhenshan97	Spikelet
GSM470754	Indica	Zhenshan97	Stamen
GSM470755	Indica	Zhenshan97	Stamen
GSM470744	Indica	Zhenshan97	Stem
GSM470745	Indica	Zhenshan97	Stem
GSM470748	Indica	Zhenshan97	Stem
GSM470749	Indica	Zhenshan97	Stem
GSM559869_R001_S1.CEL	indica	Zhenshan98	seedling
GSM559870_R004_S1.CEL	indica	Zhenshan99	seedling
GSM429982	Indica	Zhongxian3037	Panicle3
GSM429983	Indica	Zhongxian3037	Panicle3
GSM429984	Indica	Zhongxian3037	Panicle3
GSM429985	Indica	Zhongxian3037	Panicle3
GSM351427	Japonica	Nipponbare	Anther
GSM351428	Japonica	Nipponbare	Anther
GSM351429	Japonica	Nipponbare	Anther
GSM351430	Japonica	Nipponbare	Anther
GSM351431	Japonica	Nipponbare	Anther
GSM351432	Japonica	Nipponbare	Anther
GSM351433	Japonica	Nipponbare	Anther
GSM351434	Japonica	Nipponbare	Anther
GSM351435	Japonica	Nipponbare	Anther
GSM351436	Japonica	Nipponbare	Anther
GSM351437	Japonica	Nipponbare	Anther
GSM351438	Japonica	Nipponbare	Anther
GSM351439	Japonica	Nipponbare	Anther
GSM351440	Japonica	Nipponbare	Anther
GSM351441	Japonica	Nipponbare	Anther
GSM351442	Japonica	Nipponbare	Anther
GSM351443	Japonica	Nipponbare	Anther
GSM351444	Japonica	Nipponbare	Anther
GSM351445	Japonica	Nipponbare	Anther
GSM351446	Japonica	Nipponbare	Anther
GSM351447	Japonica	Nipponbare	Anther
GSM351448	Japonica	Nipponbare	Anther
GSM351449	Japonica	Nipponbare	Anther
GSM351450	Japonica	Nipponbare	Anther
GSM351451	Japonica	Nipponbare	Anther
GSM351452	Japonica	Nipponbare	Anther
GSM195227	Japonica	Nipponbare	Anther
GSM357664	Japonica	Nipponbare	callus
GSM357665	Japonica	Nipponbare	callus
GSM357666	Japonica	Nipponbare	callus
GSM357667	Japonica	Nipponbare	callus
GSM357668	Japonica	Nipponbare	callus
GSM357669	Japonica	Nipponbare	callus
GSM357670	Japonica	Nipponbare	callus
GSM357671	Japonica	Nipponbare	callus
GSM357672	Japonica	Nipponbare	callus
GSM357673	Japonica	Nipponbare	callus
GSM357674	Japonica	Nipponbare	callus
GSM357675	Japonica	Nipponbare	callus
GSM357676	Japonica	Nipponbare	callus
GSM357677	Japonica	Nipponbare	callus
GSM357678	Japonica	Nipponbare	callus
GSM159172	Japonica	Nipponbare	Coleoptile
GSM159173	Japonica	Nipponbare	Coleoptile
GSM159271	Japonica	Nipponbare	Coleoptile
GSM159272	Japonica	Nipponbare	Coleoptile
GSM195228	Japonica	Nipponbare	Embryo
GSM357636	Japonica	Nipponbare	Embryosac
GSM357637	Japonica	Nipponbare	Embryosac
GSM357638	Japonica	Nipponbare	Embryosac
GSM357651	Japonica	Nipponbare	Embryosac
GSM357652	Japonica	Nipponbare	Embryosac
GSM357653	Japonica	Nipponbare	Embryosac
GSM357639	Japonica	Nipponbare	Embryosac
GSM357640	Japonica	Nipponbare	Embryosac
GSM357641	Japonica	Nipponbare	Embryosac
GSM357642	Japonica	Nipponbare	Embryosac
GSM357643	Japonica	Nipponbare	Embryosac
GSM357644	Japonica	Nipponbare	Embryosac
GSM357645	Japonica	Nipponbare	Embryosac
GSM357646	Japonica	Nipponbare	Embryosac
GSM357647	Japonica	Nipponbare	Embryosac
GSM357648	Japonica	Nipponbare	Embryosac
GSM357649	Japonica	Nipponbare	Embryosac
GSM357650	Japonica	Nipponbare	Embryosac
GSM357654	Japonica	Nipponbare	Embryosac
GSM357655	Japonica	Nipponbare	Embryosac
GSM357656	Japonica	Nipponbare	Embryosac
GSM357657	Japonica	Nipponbare	Embryosac
GSM357658	Japonica	Nipponbare	Embryosac
GSM357659	Japonica	Nipponbare	Embryosac
GSM357660	Japonica	Nipponbare	Embryosac
GSM357661	Japonica	Nipponbare	Embryosac
GSM357662	Japonica	Nipponbare	Embryosac
GSM195229	Japonica	Nipponbare	Endosperm
E_MEXP_2506_H1	Japonica	Nipponbare	Flag_leaf
E_MEXP_2506_H2	Japonica	Nipponbare	Flag_leaf
E_MEXP_2506_H3	Japonica	Nipponbare	Flag_leaf
E_MEXP_2506_H4	Japonica	Nipponbare	Flag_leaf
E_MEXP_2506_H5	Japonica	Nipponbare	Flag_leaf
E_MEXP_2506_H6	Japonica	Nipponbare	Flag_leaf
E_MEXP_2506_H7	Japonica	Nipponbare	Flag_leaf
E_MEXP_2506_H8	Japonica	Nipponbare	Flag_leaf
E_MEXP_2506_H9	Japonica	Nipponbare	Flag_leaf
E_MEXP_2506_H10	Japonica	Nipponbare	Flag_leaf
E_MEXP_2506_H11	Japonica	Nipponbare	Flag_leaf
E_MEXP_2506_H12	Japonica	Nipponbare	Flag_leaf
E_MEXP_2506_H13	Japonica	Nipponbare	Flag_leaf
E_MEXP_2506_H14	Japonica	Nipponbare	Flag_leaf
E_MEXP_2506_H15	Japonica	Nipponbare	Flag_leaf
E_MEXP_2506_H16	Japonica	Nipponbare	Flag_leaf
E_MEXP_2506_H17	Japonica	Nipponbare	Flag_leaf
E_MEXP_2506_H18	Japonica	Nipponbare	Flag_leaf
E_MEXP_2506_H19	Japonica	Nipponbare	Flag_leaf
E_MEXP_2506_H20	Japonica	Nipponbare	Flag_leaf
E_MEXP_2506_H21	Japonica	Nipponbare	Flag_leaf
E_MEXP_2506_H22	Japonica	Nipponbare	Flag_leaf
E_MEXP_2506_H23	Japonica	Nipponbare	Flag_leaf
E_MEXP_2506_H24	Japonica	Nipponbare	Flag_leaf
E_MEXP_2506_H25	Japonica	Nipponbare	Flag_leaf
E_MEXP_2506_H26	Japonica	Nipponbare	Flag_leaf
E_MEXP_2506_H27	Japonica	Nipponbare	Flag_leaf
E_MEXP_2506_H28	Japonica	Nipponbare	Flag_leaf
E_MEXP_2506_H29	Japonica	Nipponbare	Flag_leaf
E_MEXP_2506_H30	Japonica	Nipponbare	Flag_leaf
E_MEXP_2506_H31	Japonica	Nipponbare	Flag_leaf
E_MEXP_2506_H32	Japonica	Nipponbare	Flag_leaf
E_MEXP_2506_H33	Japonica	Nipponbare	Flag_leaf
E_MEXP_2506_H34	Japonica	Nipponbare	Flag_leaf
E_MEXP_2506_H35	Japonica	Nipponbare	Flag_leaf
E_MEXP_2506_H36	Japonica	Nipponbare	Flag_leaf
E_MEXP_2506_H37	Japonica	Nipponbare	Flag_leaf
E_MEXP_2506_H38	Japonica	Nipponbare	Flag_leaf
E_MEXP_2506_H39	Japonica	Nipponbare	Flag_leaf
E_MEXP_2506_H40	Japonica	Nipponbare	Flag_leaf
E_MEXP_2506_H41	Japonica	Nipponbare	Flag_leaf
E_MEXP_2506_H42	Japonica	Nipponbare	Flag_leaf
E_MEXP_2506_H43	Japonica	Nipponbare	Flag_leaf
E_MEXP_2506_H44	Japonica	Nipponbare	Flag_leaf
E_MEXP_2506_H45	Japonica	Nipponbare	Flag_leaf
E_MEXP_2506_H46	Japonica	Nipponbare	Flag_leaf
E_MEXP_2506_H47	Japonica	Nipponbare	Flag_leaf
E_MEXP_2506_H48	Japonica	Nipponbare	Flag_leaf
E_MEXP_2506_H49	Japonica	Nipponbare	Flag_leaf
E_MEXP_2506_H50	Japonica	Nipponbare	Flag_leaf
E_MEXP_2506_H51	Japonica	Nipponbare	Flag_leaf
E_MEXP_2506_H52	Japonica	Nipponbare	Flag_leaf
E_MEXP_2506_H53	Japonica	Nipponbare	Flag_leaf
E_MEXP_2506_H54	Japonica	Nipponbare	Flag_leaf
E_MEXP_2506_H55	Japonica	Nipponbare	Flag_leaf
E_MEXP_2506_H56	Japonica	Nipponbare	Flag_leaf
E_MEXP_2506_H57	Japonica	Nipponbare	Flag_leaf
E_MEXP_2506_H58	Japonica	Nipponbare	Flag_leaf
E_MEXP_2506_H59	Japonica	Nipponbare	Flag_leaf
E_MEXP_2506_H60	Japonica	Nipponbare	Flag_leaf
E_MEXP_2506_H61	Japonica	Nipponbare	Flag_leaf
E_MEXP_2506_H62	Japonica	Nipponbare	Flag_leaf
E_MEXP_2506_H63	Japonica	Nipponbare	Flag_leaf
E_MEXP_2506_H64	Japonica	Nipponbare	Flag_leaf
E_MEXP_2506_H65	Japonica	Nipponbare	Flag_leaf
E_MEXP_2506_H66	Japonica	Nipponbare	Flag_leaf
E_MEXP_2506_H67	Japonica	Nipponbare	Flag_leaf
E_MEXP_2506_H68	Japonica	Nipponbare	Flag_leaf
E_MEXP_2506_H69	Japonica	Nipponbare	Flag_leaf
E_MEXP_2506_H70	Japonica	Nipponbare	Flag_leaf
E_MEXP_2506_H71	Japonica	Nipponbare	Flag_leaf
E_MEXP_2506_H72	Japonica	Nipponbare	Flag_leaf
E_MEXP_2506_H73	Japonica	Nipponbare	Flag_leaf
E_MEXP_2506_H74	Japonica	Nipponbare	Flag_leaf
E_MEXP_2506_H75	Japonica	Nipponbare	Flag_leaf
E_MEXP_2506_H76	Japonica	Nipponbare	Flag_leaf
E_MEXP_2506_H77	Japonica	Nipponbare	Flag_leaf
E_MEXP_2506_H78	Japonica	Nipponbare	Flag_leaf
GSM154945	Japonica	Nipponbare	Leaf
GSM154946	Japonica	Nipponbare	Leaf
GSM154947	Japonica	Nipponbare	Leaf
GSM154948	Japonica	Nipponbare	Leaf
GSM154949	Japonica	Nipponbare	Leaf
GSM154950	Japonica	Nipponbare	Leaf
GSM154951	Japonica	Nipponbare	Leaf
GSM154952	Japonica	Nipponbare	Leaf
GSM154953	Japonica	Nipponbare	Leaf
GSM154954	Japonica	Nipponbare	Leaf
GSM154955	Japonica	Nipponbare	Leaf
GSM154956	Japonica	Nipponbare	Leaf
GSM174883	Japonica	Nipponbare	Leaf
GSM174884	Japonica	Nipponbare	Leaf
GSM174885	Japonica	Nipponbare	Leaf
GSM174886	Japonica	Nipponbare	Leaf
GSM174887	Japonica	Nipponbare	Leaf
GSM174888	Japonica	Nipponbare	Leaf
GSM174889	Japonica	Nipponbare	Leaf
GSM174890	Japonica	Nipponbare	Leaf
GSM495736	Japonica	Nipponbare	Leaf
GSM495737	Japonica	Nipponbare	Leaf
GSM495738	Japonica	Nipponbare	Leaf
GSM495739	Japonica	Nipponbare	Leaf
GSM495740	Japonica	Nipponbare	Leaf
GSM495741	Japonica	Nipponbare	Leaf
GSM495742	Japonica	Nipponbare	Leaf
GSM495743	Japonica	Nipponbare	Leaf
GSM495744	Japonica	Nipponbare	Leaf
GSM154957	Japonica	Nipponbare	Leaf
GSM154958	Japonica	Nipponbare	Leaf
GSM154959	Japonica	Nipponbare	Leaf
GSM154960	Japonica	Nipponbare	Leaf
GSM357685	Japonica	Nipponbare	Leaf
GSM357686	Japonica	Nipponbare	Leaf
GSM357687	Japonica	Nipponbare	Leaf
GSM357688	Japonica	Nipponbare	Leaf
GSM357617	Japonica	Nipponbare	Ovary
GSM357618	Japonica	Nipponbare	Ovary
GSM357619	Japonica	Nipponbare	Ovary
GSM357622	Japonica	Nipponbare	Ovary
GSM357623	Japonica	Nipponbare	Ovary
GSM357624	Japonica	Nipponbare	Ovary
GSM195221	Japonica	Nipponbare	Ovary
GSM195222	Japonica	Nipponbare	Ovary
GSM195223	Japonica	Nipponbare	Ovary
GSM409421	Japonica	Nipponbare	Panicle1
GSM409422	Japonica	Nipponbare	Panicle1
GSM409427	Japonica	Nipponbare	Panicle1
GSM409428	Japonica	Nipponbare	Panicle1
GSM409429	Japonica	Nipponbare	Panicle1
GSM154829	Japonica	Nipponbare	Root
GSM154831	Japonica	Nipponbare	Root
GSM154832	Japonica	Nipponbare	Root
GSM154833	Japonica	Nipponbare	Root
GSM154937	Japonica	Nipponbare	Root
GSM154938	Japonica	Nipponbare	Root
GSM154939	Japonica	Nipponbare	Root
GSM154940	Japonica	Nipponbare	Root
GSM154941	Japonica	Nipponbare	Root
GSM154942	Japonica	Nipponbare	Root
GSM154943	Japonica	Nipponbare	Root
GSM154944	Japonica	Nipponbare	Root
GSM195226	Japonica	Nipponbare	Root
GSM431925	Japonica	Nipponbare	Root
GSM431926	Japonica	Nipponbare	Root
GSM431927	Japonica	Nipponbare	Root
GSM431928	Japonica	Nipponbare	Root
GSM431929	Japonica	Nipponbare	Root
GSM431930	Japonica	Nipponbare	Root
GSM431931	Japonica	Nipponbare	Root
GSM431932	Japonica	Nipponbare	Root
GSM458175	Japonica	Nipponbare	Root
GSM458176	Japonica	Nipponbare	Root
GSM458177	Japonica	Nipponbare	Root
GSM458178	Japonica	Nipponbare	Root
GSM458179	Japonica	Nipponbare	Root
GSM458180	Japonica	Nipponbare	Root
GSM458181	Japonica	Nipponbare	Root
GSM458182	Japonica	Nipponbare	Root
GSM458183	Japonica	Nipponbare	Root
GSM458184	Japonica	Nipponbare	Root
GSM458185	Japonica	Nipponbare	Root
GSM458186	Japonica	Nipponbare	Root
GSM262010	Japonica	Nipponbare	Root
GSM262011	Japonica	Nipponbare	Root
GSM262012	Japonica	Nipponbare	Root
GSM262013	Japonica	Nipponbare	Root
GSM262014	Japonica	Nipponbare	Root
GSM262015	Japonica	Nipponbare	Root
GSM262016	Japonica	Nipponbare	Root
GSM262017	Japonica	Nipponbare	Root
GSM262018	Japonica	Nipponbare	Root
GSM262019	Japonica	Nipponbare	Root
GSM262020	Japonica	Nipponbare	Root
GSM262021	Japonica	Nipponbare	Root
GSM357679	Japonica	Nipponbare	Root
GSM357680	Japonica	Nipponbare	Root
GSM357681	Japonica	Nipponbare	Root
GSM195230	Japonica	Nipponbare	Developing Seed3
GSM304478	Japonica	Nipponbare	Seedling
GSM304485	Japonica	Nipponbare	Seedling
GSM304497	Japonica	Nipponbare	Seedling
GSM304646	Japonica	Nipponbare	Seedling
GSM304671	Japonica	Nipponbare	Seedling
GSM304677	Japonica	Nipponbare	Seedling
GSM195225	Japonica	Nipponbare	Shoot
GSM421667	Japonica	Nipponbare	Shoot
GSM421668	Japonica	Nipponbare	Shoot
GSM421669	Japonica	Nipponbare	Shoot
GSM421670	Japonica	Nipponbare	Shoot
GSM421671	Japonica	Nipponbare	Shoot
GSM421672	Japonica	Nipponbare	Shoot
GSM421673	Japonica	Nipponbare	Shoot
GSM421674	Japonica	Nipponbare	Shoot
GSM421675	Japonica	Nipponbare	Shoot
GSM421676	Japonica	Nipponbare	Shoot
GSM421677	Japonica	Nipponbare	Shoot
GSM421678	Japonica	Nipponbare	Shoot
GSM421679	Japonica	Nipponbare	Shoot
GSM421680	Japonica	Nipponbare	Shoot
GSM421681	Japonica	Nipponbare	Shoot
GSM421682	Japonica	Nipponbare	Shoot
GSM421683	Japonica	Nipponbare	Shoot
GSM421684	Japonica	Nipponbare	Shoot
GSM421685	Japonica	Nipponbare	Shoot
GSM421686	Japonica	Nipponbare	Shoot
GSM421687	Japonica	Nipponbare	Shoot
GSM421688	Japonica	Nipponbare	Shoot
GSM421689	Japonica	Nipponbare	Shoot
GSM421690	Japonica	Nipponbare	Shoot
GSM421691	Japonica	Nipponbare	Shoot
GSM421692	Japonica	Nipponbare	Shoot
GSM421693	Japonica	Nipponbare	Shoot
GSM421694	Japonica	Nipponbare	Shoot
GSM421695	Japonica	Nipponbare	Shoot
GSM421696	Japonica	Nipponbare	Shoot
GSM421697	Japonica	Nipponbare	Shoot
GSM421698	Japonica	Nipponbare	Shoot
GSM421699	Japonica	Nipponbare	Shoot
GSM421700	Japonica	Nipponbare	Shoot
GSM421701	Japonica	Nipponbare	Shoot
GSM421702	Japonica	Nipponbare	Shoot
GSM421703	Japonica	Nipponbare	Shoot
GSM421704	Japonica	Nipponbare	Shoot
GSM421705	Japonica	Nipponbare	Shoot
GSM421706	Japonica	Nipponbare	Shoot
GSM421707	Japonica	Nipponbare	Shoot
GSM421708	Japonica	Nipponbare	Shoot
GSM421709	Japonica	Nipponbare	Shoot
GSM421710	Japonica	Nipponbare	Shoot
GSM421711	Japonica	Nipponbare	Shoot
GSM421712	Japonica	Nipponbare	Shoot
GSM421713	Japonica	Nipponbare	Shoot
GSM421714	Japonica	Nipponbare	Shoot
GSM421715	Japonica	Nipponbare	Shoot
GSM421716	Japonica	Nipponbare	Shoot
GSM421717	Japonica	Nipponbare	Shoot
GSM421718	Japonica	Nipponbare	Shoot
GSM421719	Japonica	Nipponbare	Shoot
GSM421720	Japonica	Nipponbare	Shoot
GSM421721	Japonica	Nipponbare	Shoot
GSM421722	Japonica	Nipponbare	Shoot
GSM421723	Japonica	Nipponbare	Shoot
GSM421724	Japonica	Nipponbare	Shoot
GSM421725	Japonica	Nipponbare	Shoot
GSM421726	Japonica	Nipponbare	Shoot
GSM431933	Japonica	Nipponbare	Shoot
GSM431934	Japonica	Nipponbare	Shoot
GSM431935	Japonica	Nipponbare	Shoot
GSM431936	Japonica	Nipponbare	Shoot
GSM431937	Japonica	Nipponbare	Shoot
GSM431938	Japonica	Nipponbare	Shoot
GSM431939	Japonica	Nipponbare	Shoot
GSM431940	Japonica	Nipponbare	Shoot
GSM409771	Japonica	Nipponbare	shoot
GSM409772	Japonica	Nipponbare	shoot
GSM409773	Japonica	Nipponbare	shoot
GSM409774	Japonica	Nipponbare	shoot
GSM409775	Japonica	Nipponbare	shoot
GSM357682	Japonica	Nipponbare	Shoot
GSM357683	Japonica	Nipponbare	Shoot
GSM357684	Japonica	Nipponbare	Shoot
GSM357614	Japonica	Nipponbare	Stigma
GSM357615	Japonica	Nipponbare	Stigma
GSM357616	Japonica	Nipponbare	Stigma
GSM357620	Japonica	Nipponbare	Stigma
GSM357621	Japonica	Nipponbare	Stigma
GSM195218	Japonica	Nipponbare	Stigma
GSM195219	Japonica	Nipponbare	Stigma
GSM195220	Japonica	Nipponbare	Stigma
GSM357625	Japonica	Nipponbare	Stigma/Ovary
GSM357626	Japonica	Nipponbare	Stigma/Ovary
GSM357627	Japonica	Nipponbare	Stigma/Ovary
GSM357628	Japonica	Nipponbare	Stigma/Ovary
GSM357629	Japonica	Nipponbare	Stigma/Ovary
GSM357630	Japonica	Nipponbare	Stigma/Ovary
GSM357631	Japonica	Nipponbare	Stigma/Ovary
GSM357632	Japonica	Nipponbare	Stigma/Ovary
GSM357633	Japonica	Nipponbare	Stigma/Ovary
GSM195224	Japonica	Nipponbare	Suspension_cell
GSM302914	Japonica	Zhonghua 11	Embryo
GSM302915	Japonica	Zhonghua 11	Embryo
GSM302916	Japonica	Zhonghua 11	Endosperm
GSM302917	Japonica	Zhonghua 11	Endosperm
GSM302918	Japonica	Zhonghua 11	Leaf
GSM302919	Japonica	Zhonghua 11	Leaf
GSM302920	Japonica	Zhonghua 11	Root
GSM302921	Japonica	Zhonghua 11	Root
GSM302922	Japonica	Zhonghua 11	Seedling
GSM302923	Japonica	Zhonghua 11	Seedling
GSM240994	Japonica	Zhonghua11	Developing Seed3
GSM240995	Japonica	Zhonghua11	Developing Seed3
GSM240996	Japonica	Zhonghua11	Developing Seed3
GSM240997	Japonica	Zhonghua11	Developing Seed3
GSM240998	Japonica	Zhonghua11	Developing Seed3
GSM240999	Japonica	Zhonghua11	Developing Seed3
GSM357122	Japonica	Zhonghua11	Seedling
GSM357133	Japonica	Zhonghua11	Seedling
GSM357134	Japonica	Zhonghua11	Seedling
GSM357135	Japonica	Zhonghua11	Seedling
GSM357136	Japonica	Zhonghua11	Seedling
GSM357137	Japonica	Zhonghua11	Seedling
GSM281583	Japonica	Zhonghua11	Shoot
GSM281584	Japonica	Zhonghua11	Shoot
GSM281585	Japonica	Zhonghua11	Shoot
GSM281586	Japonica	Zhonghua11	Shoot
GSM281587	Japonica	Zhonghua11	Shoot
GSM281588	Japonica	Zhonghua11	Shoot
GSM254091	Japonica	N/A	Shoot
GSM254092	Japonica	N/A	Shoot
GSM254093	Japonica	N/A	Shoot
GSM254095	Japonica	N/A	Shoot
GSM254096	Japonica	N/A	Shoot
GSM254097	Japonica	N/A	Shoot
