# Supplementary material for: Genome-wide identification and analysis of Japonica and Indica cultivar-preferred transcripts in rice using 983 Affymetrix array data
Source: Rice (N Y). 2013 Aug 10;6:19. doi: 10.1186/1939-8433-6-19 (PMC4883688; doi:10.1186/1939-8433-6-19)
Supplement: Supplementary file 4 — Additional file 4: Table S3: List of genes preferentially expressed in japonica and indica that were identified in Liu et al. (2010) and comparison with our japonica and indica eQTLs. (XLSX 75 KB) [file 12284_2013_56_MOESM4_ESM.xlsx]

## Sheet: p.g ja vs indi 232 probeser for
Probeset_ID	MSU_ID	probe No.	Ni CK_1	Ni CK_2	Ni CK_3	Ni MV_1	Ni MV_2	Ni MV_3	93-11 CK_1	93-11 CK_2	93-11 CK_3	93-11 MV_1	93-11 MV_2	93-11 MV_3	avr_N CK	avr_Ni MV	avr_93-11 CK	avr_93-11 MV	93-11 CK/_Ni CK	93-11 MV/_Ni MV	log2 93-11 CK/_Ni CK	log2 93-11 MV/_Ni MV	Putative function	Feature of expression patterns in our analysis
OsAffx.27815.1.S1_s_at	LOC_Os06g24990	8	3.2	65.9	5.7	4.8	60.8	4.2	3875.1	3963.2	3240.6	2281	2231	2249.2	24.9333	23.2667	3692.97	2253.73	148.114	96.8653	7.21056	6.59791	xylanase	indica eQTL
Os.52276.1.S1_at	LOC_Os09g35980	3	33.2	39.6	29	33.9	42.2	36.6	2279	2263.9	2745.6	1171.8	1175.6	1484.3	33.9333	37.5667	2429.5	1277.23	71.5963	33.9991	6.16181	5.08743	expressed	indica eQTL
OsAffx.28760.2.S1_at	LOC_Os07g35180	3	2.7	8.3	12.5	18.5	5.2	6.2	419.4	471.2	559.6	303.7	241.9	231.5	7.83333	9.96667	483.4	259.033	61.7106	25.99	5.94745	4.69988	hypothetical	indica eQTL
Os.54822.1.S1_at	LOC_Os07g38890	4	13.9	6.5	4.4	5.3	41.2	10	145.5	121.2	106	315.2	335	242.3	8.26667	18.8333	124.233	297.5	15.0282	15.7965	3.9096	3.98153	indole-3-acetic	indica eQTL
OsAffx.16631.1.S1_at	LOC_Os07g39210	3	53	44.8	52.3	31.1	25.3	19.6	394.9	342	350.5	561.3	516.7	680.4	50.0333	25.3333	362.467	586.133	7.2445	23.1368	2.85689	4.53212	expressed	indica eQTL
Os.16121.1.S1_at	LOC_Os01g22370	4	81	86.6	55.9	77.6	213	74.7	3980.5	3787.6	3311	2349	2135	2926.1	74.5	121.767	3693.03	2470.03	49.5709	20.285	5.63142	4.34234	peroxidase
Os.47438.1.A1_at	LOC_Os10g38470	10	14.4	11.7	18.5	8	25.9	20.2	914.5	1038.2	1632	292.2	368.9	387	14.8667	18.0333	1194.9	349.367	80.3744	19.3734	6.32866	4.276	glutathione
Os.22058.1.S1_at	LOC_Os10g39680	5	95.8	62.1	62.7	51.3	88.5	60.4	1466.7	2254.9	1915.5	832.4	712.3	1070.7	73.5333	66.7333	1879.03	871.8	25.5535	13.0639	4.67545	3.70752	acidic
Os.48206.1.S1_at	LOC_Os12g36220	11	25.5	3.8	18.1	1.5	79.3	85.1	5973.9	5486.8	5297.8	13347	14984.8	12684.7	15.8	55.3	5586.17	13672.2	353.555	247.236	8.46579	7.94975	MPI
Os.17424.1.S1_at	LOC_Os03g24730	3	16.3	3.5	0.9	9.3	33.1	1.2	1171.8	1319	1383	1512	1504.7	1746.7	6.9	14.5333	1291.27	1587.8	187.14	109.252	7.54797	6.77152	expressed
Os.49093.1.S1_at	LOC_Os02g02170	9	1.8	7.9	6.4	2.1	41.5	2.6	158.1	179.8	212.6	1279.8	997.6	1709.5	5.36667	15.4	183.5	1328.97	34.1925	86.2965	5.09561	6.43123	high
Os.14650.1.S1_at	Not matched	5	10.7	22.3	2.7	5.8	4.4	7.2	180.5	345.9	251.5	28.8	109.7	16.5	4.3	177.867	130	10.7798	30.2326	82.7	4.91803	6.36982	Transcribed
Os.14042.1.S1_at	LOC_Os02g30470	7	1.8	17.2	2.2	21.8	50.1	58.8	2425.5	1922.8	2093.9	3968	3147.8	3112.3	7.06667	43.5667	2147.4	3409.37	303.877	78.2563	8.24735	6.29014	expressed
OsAffx.28903.1.S1_x_at	LOC_Os11g44014	4	1.7	5.4	2.4	1.5	2	3.2	160.6	172.1	264.5	174	140.7	133.7	3.16667	2.23333	199.067	149.467	62.8632	66.9254	5.97414	6.06448	retrotransposon
OsAffx.30613.3.S1_x_at	LOC_Os07g34120	5	15.5	16.5	1.8	1.1	5	5.3	133.5	92.4	141.6	284.9	180.2	289.2	11.2667	3.8	122.5	251.433	10.8728	66.1667	3.44265	6.04803	transposon
Os.26819.1.A1_at	LOC_Os01g49614	3	20.8	7.1	11.1	1.4	1.3	1.2	68.2	85.2	101.6	59.5	65.1	52.9	13	1.3	85	59.1667	6.53846	45.5128	2.70895	5.5082	Ser/Thr
OsAffx.23143.4.S1_s_at	LOC_Os01g07000	9	9.7	7.2	7.5	142.6	83.3	12.9	51.6	80.8	45.7	3807.5	2872	2836.2	8.13333	79.6	59.3667	3171.9	7.29918	39.848	2.86773	5.31644	conserved
OsAffx.6250.1.S1_at	LOC_Os09g12400	8	8	3.8	16.4	5.3	9.4	20.6	84.2	88.9	97.7	554.6	313	500.8	9.4	11.7667	90.2667	456.133	9.60284	38.7649	3.26346	5.27668	hypothetical
OsAffx.30342.1.S1_at	LOC_Os10g08670	9	15.1	5	9.3	30.1	31.7	22	74.5	113.4	65.6	1144.3	1063.1	817.5	9.8	27.9333	84.5	1008.3	8.62245	36.0967	3.1081	5.17379	chalcone
Os.19895.1.S1_at	LOC_Os11g46860	11	210.5	229.5	252.3	375.5	620.4	578.6	11424.1	12387.3	11508.2	18493.4	18937.2	17343.3	230.767	524.833	11773.2	18258	51.0178	34.7881	5.67293	5.12052	protein
Os.16615.1.S1_at	LOC_Os10g42020	11	63.5	111.7	45.6	39.4	175.7	69.2	5603	7017.1	6630.9	2189.1	2798.4	2552.5	73.6	94.7667	6417	2513.33	87.1875	26.5213	6.44605	4.72908	expressed
Os.49755.1.S1_at	LOC_Os10g38189	11	97.6	140.5	107.5	47.1	138.9	79	5483.3	5333.9	5819.1	2373.8	1713.6	2028.9	115.2	88.3333	5545.43	2038.77	48.1374	23.0804	5.58909	4.52859	glutathione
OsAffx.23143.1.S1_x_at	LOC_Os01g07010	11	10.2	45.5	26.4	225.6	167.9	114.8	159.8	232.1	116.8	4558.7	3341.7	3196.6	27.3667	169.433	169.567	3699	6.1961	21.8316	2.63136	4.44835	proline-rich
Os.48647.1.A1_at	LOC_Os10g31620	3	4.3	4.9	16.9	24.3	23.2	12.3	118.4	113	76	510.1	339.2	289.2	8.7	19.9333	102.467	379.5	11.7778	19.0385	3.558	4.25084	glycine-rich
Os.55436.1.S1_at	LOC_Os01g58670	4	40.3	51.1	39.6	37	70.5	68.8	575.7	733.5	777.8	910.6	1046.3	1010.7	43.6667	58.7667	695.667	989.2	15.9313	16.8327	3.99379	4.07319	expressed
Os.53070.1.S1_at	LOC_Os08g03170	7	3.4	3.1	1.4	4.9	3.5	20.5	287.1	347	391.6	133	160.1	184.2	2.63333	9.63333	341.9	159.1	129.835	16.5156	7.02054	4.04575	protein
Os.25497.1.S1_at	LOC_Os11g47500	10	15.6	18.9	27.3	2.8	46.6	1.5	3090.2	4408.4	3508	233.3	306.1	301.1	20.6	16.9667	3668.87	280.167	178.1	16.5128	7.47655	4.04551	xylanase
Os.46345.1.A1_s_at	LOC_Os12g28550	5	23.7	3	17.6	4.4	47.6	26.7	634.5	756.6	486.5	477.3	371.7	428.2	14.7667	26.2333	625.867	425.733	42.3837	16.2287	5.40544	4.02048	ATPase
Os.26887.2.A1_a_at	LOC_Os01g10340	3	10.6	2.2	2.7	1.8	27.3	5.6	209.7	221.3	238.1	119.9	192	224.2	5.16667	11.5667	223.033	178.7	43.1677	15.4496	5.43188	3.94949	electron
Os.25497.1.S1_x_at	LOC_Os11g47500	10	15.2	2	8.1	1	46.2	0.7	2522.3	3935	2813.5	177.9	227.2	220.2	8.43333	15.9667	3090.27	208.433	366.435	13.0543	8.51741	3.70645	xylanase
Os.49073.1.S1_at	LOC_Os01g12570	11	223.4	234	194.5	726.5	357.7	512.5	1841.4	1660.6	1603.5	7663.2	6499.3	6634.6	217.3	532.233	1701.83	6932.37	7.83172	13.0251	2.96933	3.70322	3-methyl-2-oxobutanoate
OsAffx.30613.3.S1_at	LOC_Os07g34120	3	10.8	9.5	1.8	1.2	8.5	25.1	68.7	87.7	60.2	130.4	157.2	163.3	7.36667	11.6	72.2	150.3	9.8009	12.9569	3.29291	3.69565	transposon
Os.54776.1.S1_at	LOC_Os08g38920	4	122.2	68.9	61.3	58.4	82.4	29	469	497.2	468.9	570.4	855.7	715.6	84.1333	56.6	478.367	713.9	5.68582	12.6131	2.50737	3.65685	caffeoyl-CoA
Os.18989.1.S1_at	LOC_Os10g05660	4	58.4	17.6	37.2	62.8	68.3	52.9	958.9	1097.3	1186.1	640.9	728.5	889.8	37.7333	61.3333	1080.77	753.067	28.6422	12.2783	4.84007	3.61803	thaumatin-like
OsAffx.12645.1.S1_at	LOC_Os02g54870	4	15.1	9.4	8	7.6	29	4.6	252.5	251.6	338.7	106.2	200.4	155.5	10.8333	13.7333	280.933	154.033	25.9323	11.216	4.69668	3.48749	expressed
OsAffx.8033.1.S1_at	LOC_Os10g33060	10	38.8	21.6	29.7	65	33.9	55.4	135.1	136.5	115.6	634	567.4	472.9	30.0333	51.4333	129.067	558.1	4.29745	10.8509	2.10348	3.43975	receptor-like
Os.27688.1.A1_at	LOC_Os04g21350	4	92.9	109.3	90.9	89.5	104.3	118.4	616.5	509.9	830	875.6	879.4	1354.8	97.7	104.067	652.133	1036.6	6.67485	9.96092	2.73874	3.31628	flowering
OsAffx.23221.1.S1_s_at	LOC_Os01g12940	9	29.5	42.4	11.3	202.7	69.8	98.6	230.3	229.2	208	1050.6	888.2	1345.4	27.7333	123.7	222.5	1094.73	8.02284	8.84991	3.00411	3.14566	vegetative
Os.37813.1.S1_at	LOC_Os10g39130	3	156.5	138.7	156.1	142.3	190.8	134.6	1642.7	1848.6	1598.9	1241.4	1468.2	1342.6	150.433	155.9	1696.73	1350.73	11.279	8.6641	3.49556	3.11505	MADS-box
Os.46718.1.S1_at	LOC_Os10g08319	9	242.9	267.7	207.3	391.8	240.9	204	1165.8	1290	1271.8	2319.9	2384.6	2527.8	239.3	278.9	1242.53	2410.77	5.19237	8.64384	2.37639	3.11167	cytochrome
Os.17190.1.A1_x_at	LOC_Os11g36150	3	28.5	4.1	41.9	3.9	39.6	32.8	294.4	254	452	159.3	200	271.7	24.8333	25.4333	333.467	210.333	13.4282	8.26999	3.74719	3.04789	receptor-like
OsAffx.26850.1.S1_x_at	LOC_Os05g12240	10	25.7	39.1	33.1	387.2	168.1	141.1	106	219.8	112.1	2230	1690.6	1763.8	32.6333	232.133	145.967	1894.8	4.47293	8.16255	2.16122	3.02902	chalcone
OsAffx.29871.3.S1_at	LOC_Os09g16290	3	4.1	3.2	6.9	10.7	2.4	12.7	29.3	23.5	30.5	61.8	58.3	82.4	4.73333	8.6	27.7667	67.5	5.8662	7.84884	2.55243	2.97248	ABC
Os.49805.1.S1_at	LOC_Os09g19160	3	53	26.5	24.2	40.4	72.6	65.8	712.1	1010.3	944.4	279.8	616	497.7	34.5667	59.6	888.933	464.5	25.7165	7.79362	4.68462	2.96229	protein
Os.51134.1.S1_at	LOC_Os07g10190	10	223.4	160.2	171.7	314	201.4	187.6	856.4	1139.8	944.3	1706.2	1867.4	1851.3	185.1	234.333	980.167	1808.3	5.29534	7.71679	2.40472	2.948	anthocyanidin
OsAffx.6251.1.S1_at	LOC_Os09g12420	3	1.7	4.8	17	39.4	2	2.4	41	16.6	49.2	121.9	103.2	106.1	7.83333	14.6	35.6	110.4	4.54468	7.56164	2.18418	2.9187	transposon
OsAffx.30947.1.S1_at	LOC_Os11g12760	5	102.7	95.4	11.2	115.2	63.1	81.9	321.9	323.1	355.9	655.1	581.4	690.3	69.7667	86.7333	333.633	642.267	4.78213	7.40507	2.25765	2.88851	O-methyltransferase
Os.21830.1.S1_at	LOC_Os01g43110	6	55	50.2	43.4	76.3	56.7	63	190.9	228.5	225.9	381.2	509.8	466.9	49.5333	65.3333	215.1	452.633	4.34253	6.92806	2.11854	2.79245	expressed
Os.27102.1.S1_x_at	LOC_Os04g02530	3	38.1	28.1	27.8	28	56	45.5	401.4	450.8	367.8	218.1	312.3	288	31.3333	43.1667	406.667	272.8	12.9787	6.31969	3.69808	2.65985	expressed
Os.4956.1.S1_at	LOC_Os12g23170	7	7.6	50.2	21.5	27.1	40.6	31.9	383.2	366.6	300.2	121.1	284.1	163.2	26.4333	33.2	350	189.467	13.2409	5.70683	3.72692	2.51269	beta-glucosidase
OsAffx.13699.1.S1_at	LOC_Os04g06900	3	13.1	7.6	24.8	6.3	26.2	42.8	86.8	72.8	45.1	141.6	149	126.9	15.1667	25.1	68.2333	139.167	4.4989	5.54449	2.16957	2.47105	expressed
Os.21817.1.S1_at	LOC_Os01g21650	4	3	51.1	7.9	63.3	67.3	43.1	69.4	153.5	108.9	326.8	264.4	271.2	20.6667	57.9	110.6	287.467	5.35161	4.96488	2.41997	2.31176	expressed
Os.48723.1.A1_at	LOC_Os07g09710	3	47	38.2	21.5	30.9	12.4	36.4	192.7	237.9	209.1	125.9	112.7	152.7	35.5667	26.5667	213.233	130.433	5.99531	4.90966	2.58384	2.29562	F-box
OsAffx.12645.1.S1_s_at	LOC_Os02g54870	9	265.8	335.5	324.9	416	541.5	417.3	3331.5	3364.7	3682.1	1527.6	2619.3	1978.9	308.733	458.267	3459.43	2041.93	11.2052	4.45578	3.4861	2.15568	expressed
OsAffx.20168.1.S1_at	LOC_Os10g39160	9	6	2.9	1.6	206.4	78.8	114.8	66.5	2.6	57.1	663.7	477.8	594.5	3.5	133.333	42.0667	578.667	12.019	4.34	3.58725	2.1177	peroxidase
OsAffx.5189.1.S1_at	LOC_Os07g02870	11	3.3	57.1	6	122.1	57.7	26.4	67.5	101.5	46.2	1275.3	1517.3	1129.1	22.1333	68.7333	71.7333	1307.23	3.24096	19.0189	1.69642	4.24936	conserved
OsAffx.17976.1.S1_at	LOC_Os09g31410	11	103.3	108.9	117.7	142.3	120.2	100.6	335.8	331.4	351.9	2186.8	2430	2186.9	109.967	121.033	339.7	2267.9	3.08912	18.7378	1.62719	4.22788	beta-glucosidase
OsAffx.20102.1.S1_at	LOC_Os12g43330	9	12.9	47.5	36.1	49.4	36.7	35.7	58.9	62.1	55.3	689.5	772.2	748.2	32.1667	40.6	58.7667	736.633	1.82694	18.1437	0.869432	4.1814	hypothetical
OsAffx.24284.5.S1_at	LOC_Os02g16839	5	37.5	15.5	14.2	22.6	14.2	7.8	16.4	14.6	6.8	383.7	196	153.9	22.4	14.8667	12.6	244.533	0.5625	16.4484	-0.830075	4.03988	alpha-expansin
Os.46013.1.S1_at	LOC_Os01g07040	11	79.4	61.6	45.2	209.5	147.5	122	171.3	225.9	96.8	2870.4	2412.4	2164.4	62.0667	159.667	164.667	2482.4	2.65306	15.5474	1.40766	3.9586	proline-rich
Os.47592.1.A1_at	LOC_Os10g31630	5	7.6	19.1	17.8	1.8	19.3	27.3	54.7	74.4	47.4	287.9	156.9	201.2	14.8333	16.1333	58.8333	215.333	3.96629	13.3471	1.98779	3.73846	expressed
OsAffx.26850.2.S1_at	LOC_Os05g12190	7	5.2	50.7	44.8	81.6	43.9	4.3	8.3	53.3	6.6	547.4	660.8	503.4	33.5667	43.2667	22.7333	570.533	0.677259	13.1864	-0.56222	3.72098	chalcone
OsAffx.23143.3.S1_x_at	LOC_Os01g06980	9	65	41.6	39	102	90.5	69.4	88.8	74.8	92	1220.5	1133.6	944.8	48.5333	87.3	85.2	1099.63	1.75549	12.596	0.811877	3.6549	conserved
Os.28593.1.S1_at	LOC_Os06g31090	3	318.2	200.2	355.8	2.9	3	2.8	179.9	180.7	213.7	43.3	29.8	32.7	291.4	2.9	191.433	35.2667	0.656943	12.1609	-0.606159	3.60418	GAMYB-binding
Os.2898.1.S1_at	LOC_Os03g55164	4	9.3	9.6	8.4	11.5	8.1	2.7	2.8	4.3	9.6	94	14.8	128.2	9.1	7.43333	5.56667	79	0.611722	10.6278	-0.709053	3.40977	OsWRKY4
OsAffx.30966.4.S1_at	LOC_Os07g46060	5	38.9	19.5	19	38.5	2	7.9	2.8	1	19.8	209.8	163.1	115.6	25.8	16.1333	7.86667	162.833	0.30491	10.093	-1.71355	3.33528	expressed
OsAffx.27135.1.S1_at	LOC_Os05g33200	8	13.4	1.7	12.6	114.4	25.9	55.8	22.5	47.5	15.9	833.4	650.5	451.1	9.23333	65.3667	28.6333	645	3.10108	9.86741	1.63277	3.30267	retrotransposon
OsAffx.20713.1.S1_at	LOC_Os10g08620	9	19.5	32.8	4.9	89	23.8	33.5	37.9	63	15	510.4	478.8	426.9	19.0667	48.7667	38.6333	472.033	2.02622	9.67943	1.01879	3.27492	chalcone
OsAffx.28379.1.S1_at	LOC_Os07g10230	9	48	35.8	43.5	81.2	77	75	126.8	127.4	153.1	566.8	681.5	684.2	42.4333	77.7333	135.767	644.167	3.19953	8.28688	1.67786	3.05083	hydroquinone
OsAffx.18220.1.S1_x_at	LOC_Os10g11370	6	26.7	18.5	20.1	73.3	57.6	39.5	37.3	18.2	27.3	492.6	348.4	429.8	21.7667	56.8	27.6	423.6	1.26799	7.45775	0.342548	2.89874	protease
OsAffx.12463.1.S1_at	LOC_Os02g42820	11	8.7	1.6	37	68.9	47.7	42	19.3	27.9	22.9	424.7	338.6	389.9	15.7667	52.8667	23.3667	384.4	1.48203	7.27112	0.567574	2.86218	pollen-specific
Os.40398.1.S1_s_at	LOC_Os04g21130	6	30	47	21.2	46.8	54.7	46.7	64.4	99.8	87.5	376.1	363.9	301.1	32.7333	49.4	83.9	347.033	2.56314	7.02497	1.35791	2.81249	expressed
Os.9988.1.S1_at	LOC_Os11g32890	3	66.2	50.1	57.4	53.8	55.3	46.4	151.2	268.6	176.6	266.2	468	353.3	57.9	51.8333	198.8	362.5	3.43351	6.99357	1.77968	2.80603	expressed
OsAffx.30613.1.S1_x_at	LOC_Os02g32170	5	48.4	25.2	7.7	4.7	51.8	21.2	61.5	135.2	104.6	177.6	145.5	202.7	27.1	25.9	100.433	175.267	3.70603	6.76705	1.88987	2.75853	transposon
Os.53788.1.S1_at	LOC_Os04g10434	6	114.2	85.8	67.2	95.6	86	91.7	235.7	217.8	198.8	645	451.2	496	89.0667	91.1	217.433	530.733	2.44124	5.82583	1.28762	2.54246	glutamyl-tRNA
OsAffx.24719.1.S1_at	LOC_Os02g44200	10	76.3	62	56.6	144.6	96.5	65.5	85.4	69.6	58.5	566.2	642.5	542.3	64.9667	102.2	71.1667	583.667	1.09543	5.71102	0.131502	2.51375	pollen
Os.21842.1.S1_at	LOC_Os10g38670	10	719.8	671.1	831.8	4755.6	1662	2786.5	2265.1	1899.8	1792.4	18046.8	19086.4	15382	740.9	3068.03	1985.77	17505.1	2.68021	5.70563	1.42235	2.51239	glutathione
OsAffx.32169.1.S1_x_at	LOC_Os12g43310	6	18.8	25.5	19.3	82.9	17.7	91.1	54.1	106.9	48.6	266.8	319	501.3	21.2	63.9	69.8667	362.367	3.2956	5.67084	1.72054	2.50356	hypothetical
OsAffx.18163.1.S1_at	LOC_Os10g07040	8	46.1	68.8	71.6	450.6	156.2	139.9	62.2	101.5	83.9	1586.5	1465.3	1168.4	62.1667	248.9	82.5333	1406.73	1.32761	5.6518	0.408836	2.49871	chalcone
OsAffx.10949.1.S1_x_at	LOC_Os01g07060	6	14.7	10.8	6	138.6	22	145.5	8.7	9	9.8	516.7	483.5	704.3	10.5	102.033	9.16667	568.167	0.873016	5.56844	-0.19592	2.47727	tyrosine-rich
OsAffx.32169.1.S1_at	LOC_Os12g43310	4	25.5	19.8	7.5	87.7	18.2	62.2	20.9	50.4	68.3	232.5	344.1	341.8	17.6	56.0333	46.5333	306.133	2.64394	5.46341	1.40269	2.4498	hypothetical
OsAffx.12954.1.S1_at	LOC_Os03g20680	5	623.9	1064.3	941.4	1114.3	930.6	1127.4	3112.3	3224.3	3911.5	5358.3	5937.6	5749.5	876.533	1057.43	3416.03	5681.8	3.89721	5.3732	1.96244	2.42578	embryonic
OsAffx.23143.5.S1_x_at	LOC_Os01g06940	4	24.5	4.8	9.3	77.7	17	48.4	48.3	20.2	18.1	302.2	186.5	258.5	12.8667	47.7	28.8667	249.067	2.24352	5.22152	1.16577	2.38447	expressed
OsAffx.27149.1.S1_at	LOC_Os05g34030	3	16	35.5	5.8	79.4	5.3	9.6	33.6	13.3	13.9	221.6	134.3	122.6	19.1	31.4333	20.2667	159.5	1.06108	5.07423	0.0855362	2.34319	peptide
OsAffx.29827.1.S1_at	LOC_Os09g13250	4	1.9	3.3	1.5	6.3	4.3	6.7	2.5	2.1	2.4	50.4	26.3	10.1	2.23333	5.76667	2.33333	28.9333	1.04478	5.01734	0.0631938	2.32692	hypothetical
Os.51184.1.S1_at	LOC_Os05g10370	9	1784	1382	1508.3	1873.3	1700.9	1764.6	2818.8	3207.8	2582.8	8629.2	8904.8	8957.7	1558.1	1779.6	2869.8	8830.57	1.84186	4.96211	0.881162	2.31095	acid
Os.11471.1.S1_at	LOC_Os04g54610	7	395.3	460.3	411.8	641.1	676.3	503.1	301.6	285.7	304.8	3857.6	2977.7	1896.7	422.467	606.833	297.367	2910.67	0.703882	4.79648	-0.506595	2.26198	hypothetical
Os.22624.1.A1_at	LOC_Os02g43924	4	205	266.4	214.5	297.8	276.8	366.6	747.2	828.8	927.9	1222.5	1463.5	1718.1	228.633	313.733	834.633	1468.03	3.65053	4.67924	1.86811	2.22627	expressed
OsAffx.23143.3.S1_at	LOC_Os01g06980	5	16.1	6.1	30.7	76.8	55.4	51.4	39.6	7.4	5.2	270.8	254.6	317.3	17.6333	61.2	17.4	280.9	0.986767	4.58987	-0.0192179	2.19845	conserved
Os.53178.1.S1_s_at	LOC_Os05g47840	4	45.6	32.3	35.9	76.4	80.3	59.6	112.5	163.9	118.7	260.3	413.1	284.6	37.9333	72.1	131.7	319.333	3.47188	4.42903	1.79572	2.14699	ATIPT1
Os.46268.1.S1_at	LOC_Os10g02390	11	936.5	1256	1366.1	3192.4	1617.6	1980.5	1508.8	1764.3	1330.7	11600.5	10672.4	7476.9	1186.2	2263.5	1534.6	9916.6	1.29371	4.38109	0.371515	2.13129	NAD(P)H-dependent
OsAffx.17771.1.S1_at	LOC_Os09g18390	6	58.7	42.9	60.1	94.8	52	63.5	50.3	92.8	51.5	281.3	335.7	300.3	53.9	70.1	64.8667	305.767	1.20346	4.36186	0.267192	2.12494	flavonol
OsAffx.27370.1.S1_at	LOC_Os05g48570	6	187	213.4	246.4	213.7	208.7	227.3	230.3	314.7	347.8	1040.1	873.6	911.2	215.6	216.567	297.6	941.633	1.38033	4.34801	0.465017	2.12035	conserved
Os.33625.3.S1_at	LOC_Os01g70840	6	86.7	91.1	90	140.2	111.3	114.6	216.7	272.6	249.6	498.9	487.1	603.3	89.2667	122.033	246.3	529.767	2.75915	4.34116	1.46422	2.11808	esterase
OsAffx.23922.1.S1_at	LOC_Os01g65210	3	12.6	37.6	12.2	38	42.5	30.1	37.2	53.2	11.6	162.7	136.4	179.6	20.8	36.8667	34	159.567	1.63462	4.32821	0.708951	2.11377	peptide
Os.48418.1.S1_at	LOC_Os11g24389	9	105.7	114.7	98.8	213.7	187.8	167.1	267.9	310.7	340.8	829.3	722.7	847	106.4	189.533	306.467	799.667	2.88033	4.21913	1.52623	2.07695	serine
Os.4819.1.A1_s_at	LOC_Os04g27980	7	98.2	195.6	184.2	234.1	206.1	211.3	274.3	297.2	143.3	1033.6	867.2	810.1	159.333	217.167	238.267	903.633	1.4954	4.16101	0.580529	2.05693	acidic
OsAffx.27816.1.S1_at	LOC_Os06g25010	5	336.3	287.1	278.3	231.7	129.3	169.6	1247.7	1047.6	1152.3	737	569.3	886.5	300.567	176.867	1149.2	730.933	3.82344	4.13268	1.93487	2.04708	xylanase
Os.52135.1.S1_at	LOC_Os07g37130	3	248.3	113.2	143.4	272.2	220.5	188.9	530.8	601.6	705.5	836.7	791.7	1127.2	168.3	227.2	612.633	918.533	3.64013	4.04284	1.86399	2.01537	nucleoside
Os.55079.1.S1_at	Not matched	4	3832.9	4406.4	4747.2	160.8	178.7	208.3	2758.9	3268.7	2905.3	267	155	4119.65	4328.83	182.6	2977.63	1513.88	0.68786	8.29071	-0.539812	3.0515	Oryza
Os.37644.1.S1_at	Not matched	5	1723.7	2406.9	2261.7	93.9	156	139.8	1265.3	1492.4	1373.3	127.4	62.8	2065.3	2130.77	129.9	1377	751.833	0.646246	5.78779	-0.629844	2.53301	Oryza
Os.49803.1.S1_at	LOC_Os07g35690	3	345.1	351.9	351.4	188.3	151.8	155.2	85	110.7	113.6	27	50.1	45.6	349.467	165.1	103.1	40.9	0.295021	0.247729	-1.76111	-2.01317	CRK6
Os.15026.1.S1_at	LOC_Os09g37540	9	1632.9	1798.2	1782.5	508.8	689.1	551.5	384.9	513.6	450.8	139	140.8	151.3	1737.87	583.133	449.767	143.7	0.258804	0.246427	-1.95007	-2.02077	carboxy-lyase
Os.17985.1.S1_s_at	LOC_Os03g56500	6	794.9	852.7	863.1	259.4	304.8	292.3	185.5	306.2	226.2	65.5	69.8	74.8	836.9	285.5	239.3	70.0333	0.285936	0.245301	-1.80623	-2.02738	expressed
Os.56326.2.S1_at	LOC_Os02g33780	5	222.1	187.6	166.7	489.6	497	419.8	73.2	69.3	86.9	163.9	152.6	23.3	192.133	468.8	76.4667	113.267	0.397988	0.24161	-1.3292	-2.04925	NF-180
Os.46683.1.S1_at	LOC_Os10g25900	4	226.1	127	231.4	472.4	349.2	410.1	15.9	74.9	101.6	73	60.8	161.6	194.833	410.567	64.1333	98.4667	0.32917	0.239831	-1.60309	-2.05991	dirigent-like
Os.46393.1.S1_x_at	LOC_Os10g41999	4	252.5	418.2	251.4	263.1	250.3	332.8	66.4	96.3	134.5	58.8	60.8	83.2	307.367	282.067	99.0667	67.6	0.322308	0.23966	-1.63349	-2.06094	expressed
Os.53438.1.S1_at	LOC_Os06g38580	6	1913.4	1958.2	1914	2915.8	2854.5	3221.1	434.7	534.6	487.2	671.5	515.7	881.5	1928.53	2997.13	485.5	689.567	0.251746	0.230075	-1.98996	-2.11982	hypothetical
Os.51599.1.S1_at	LOC_Os09g19820	10	11804.6	11742.5	11731.7	2395.5	2039.3	2110.7	5218.5	4767	4404.9	667.5	476.2	344.1	11759.6	2181.83	4796.8	495.933	0.407905	0.227301	-1.29369	-2.13732	aminopeptidase-like
Os.11555.1.S1_at	LOC_Os05g04450	4	210.8	248.6	261.9	2122.7	1625.8	2007.2	75.2	94.8	47.3	435	488	376.3	240.433	1918.57	72.4333	433.1	0.301262	0.225741	-1.73091	-2.14726	peroxidase
Os.56950.1.S1_at	LOC_Os05g07120	3	223.9	184.3	223.5	33.4	75.8	47.6	80.9	60	76.5	2.2	29.7	3.4	210.567	52.2667	72.4667	11.7667	0.344151	0.225128	-1.53889	-2.15119	DNA
Os.51010.1.S1_at	LOC_Os12g26690	3	372.2	332.3	335.8	611.7	461	435.4	70.5	97.3	99.1	121.8	107.5	85.1	346.767	502.7	88.9667	104.8	0.256561	0.208474	-1.96263	-2.26206	expressed
OsAffx.26176.1.S1_at	LOC_Os04g26960	4	6.1	71.6	47.4	307.3	178.9	314.1	17.4	43.9	19.6	40.1	73	50.9	41.7	266.767	26.9667	54.6667	0.646683	0.204923	-0.62887	-2.28685	terpene
OsAffx.21410.1.S1_x_at	LOC_Os01g40560	3	186.4	114.7	154	907	495.1	697.9	194.9	122.1	174.5	19.8	149.4	238	151.7	700	163.833	135.733	1.07998	0.193905	0.111008	-2.36658	hypersensitive-induced
OsAffx.27188.2.S1_at	LOC_Os05g35830	5	9.7	38.7	45.9	468.9	371.2	534.4	25.6	2.4	36.6	84.8	65.3	106.7	31.4333	458.167	21.5333	85.6	0.685048	0.186832	-0.545724	-2.42019	expressed
Os.8771.1.S2_x_at	LOC_Os12g36490	3	9.7	40	21.3	74.7	85.6	91.6	26	4.8	1	14.3	16	13.1	23.6667	83.9667	10.6	14.4667	0.447887	0.172291	-1.15879	-2.53708	expressed
Os.51864.1.S1_at	LOC_Os05g05110	4	113.3	117.3	146.5	36.5	33.1	36.4	19.5	52.5	33.6	1.9	4.6	11.1	125.7	35.3333	35.2	5.86667	0.280032	0.166038	-1.83634	-2.59042	expressed
Os.21894.1.S1_at	LOC_Os10g31720	7	428.6	322.3	168.2	1219.5	1366.6	1456	184.4	200.7	229.5	196.5	227.4	200.8	306.367	1347.37	204.867	208.233	0.668698	0.154548	-0.580574	-2.69387	glycine-rich
Os.38638.1.S1_at	LOC_Os06g04990	3	867.8	1640.9	1372	2205.8	2979.5	3627.9	814.7	416.4	703.9	520	353.3	461	1293.57	2937.73	645	444.767	0.498621	0.151398	-1.00398	-2.72358	early
OsAffx.15374.1.S1_s_at	LOC_Os06g11700	5	91.6	106.5	126.5	411.6	478.5	398.6	34.8	56.2	20.4	48	59.9	78.1	108.2	429.567	37.1333	62	0.343192	0.144331	-1.54291	-2.79254	phi-1-like
Os.56284.1.S1_at	LOC_Os05g50580	3	86.6	70	61.3	51.3	70.2	90	10.7	37.9	26.1	3.6	16.7	4.9	72.6333	70.5	24.9	8.4	0.342818	0.119149	-1.54449	-3.06916	SCPL50
OsAffx.4250.1.S1_s_at	LOC_Os05g04440	7	120	221.4	164	1943.6	2798	2343.2	85.7	92.4	65.2	303.5	272.1	246	168.467	2361.6	81.1	273.867	0.481401	0.115967	-1.05469	-3.10822	peroxidase
OsAffx.19414.2.S1_at	LOC_Os11g47150	5	64.4	76.5	25	180.3	254	144.6	15.6	37.5	29.6	7.1	17.4	28	55.3	192.967	27.5667	17.5	0.498493	0.0906892	-1.00435	-3.46292	OsWAK122
Os.30657.1.S1_at	LOC_Os01g40260	7	178	200.3	221.6	19.6	72.4	17.3	81.7	90.4	71.7	3.6	2.5	1	199.967	36.4333	81.2667	2.36667	0.406401	0.0649588	-1.29902	-3.94433	OsWRKY77
Os.2965.1.S1_at	LOC_Os03g25280	10	138.3	259.5	330.9	4144.1	5525.1	6590.1	80.3	176.9	80.2	302.1	331.9	326.9	242.9	5419.77	112.467	320.3	0.463016	0.0590985	-1.11087	-4.08074	peroxidase
Os.20154.1.S1_at	LOC_Os02g56700	3	567.8	1146.8	911.1	4.9	145.8	137.3	257.5	242.4	308.1	5.5	6.9	4.6	875.233	96	269.333	5.66667	0.307727	0.0590278	-1.70027	-4.08246	dihydroflavonol-4-reductase
OsAffx.30013.3.S1_at	LOC_Os02g49930	4	102.4	77.7	57.5	10.4	15.2	18.3	25.4	26	23	0.8	0.8	0.8	79.2	14.6333	24.8	0.8	0.313131	0.0546697	-1.67516	-4.19311	retrotransposon
OsAffx.16557.1.S1_at	LOC_Os07g34670	3	41.2	8.5	20.1	337.4	143.1	368.4	7.4	4.8	10	3.7	10.3	8.1	23.2667	282.967	7.4	7.36667	0.318052	0.0260337	-1.65267	-5.26348	peroxidase
Os.46028.1.S1_at	LOC_Os01g06510	6	341.8	336.7	261.3	180.7	149.7	147.7	3.6	30.8	27.8	5.4	45.1	8.9	313.267	159.367	20.7333	19.8	0.0661843	0.124242	-3.91737	-3.00878	arginyl-tRNA	japonica eQTL
Os.11371.1.S1_at	LOC_Os01g06740	9	558	607	558	67.9	88.9	65.1	18.9	34.9	2.3	5	3.1	27.3	574.333	73.9667	18.7	11.8	0.0325595	0.159531	-4.94078	-2.64809	protein	japonica eQTL
Os.37243.1.S1_at	LOC_Os01g51670	10	2072.2	1809.9	2156.7	641.3	851.8	911.9	46.9	62	47.4	53.8	31.5	50.4	2012.93	801.667	52.1	45.2333	0.0258826	0.0564241	-5.27187	-4.14754	expressed	japonica eQTL
Os.37243.2.S1_x_at	LOC_Os01g51670	9	1697.8	1548.6	1766.9	656.7	604.5	884.9	7.6	19	32	38.9	13.7	24.7	1671.1	715.367	19.5333	25.7667	0.0116889	0.0360188	-6.41872	-4.79511	expressed	japonica eQTL
Os.20204.1.S1_s_at	LOC_Os02g12380	10	703.2	648.1	588.7	126.9	166.4	139.2	128.8	149.1	174	12.6	4.7	7.2	646.667	144.167	150.633	8.16667	0.232938	0.0566474	-2.10198	-4.14185	histone	japonica eQTL
Os.20204.3.S1_a_at	LOC_Os02g12380	11	1015.9	1018	918.5	175.4	285.8	305.9	3.1	16.5	15	1.9	4.4	3.7	984.133	255.7	11.5333	3.33333	0.0117193	0.0130361	-6.41497	-6.26134	histone	japonica eQTL
Os.53610.1.S1_at	LOC_Os02g16270	4	592.7	652.1	577.2	354.7	349.1	417.9	8.9	8.2	16.9	2.7	5.4	34.6	607.333	373.9	11.3333	14.2333	0.0186608	0.0380672	-5.74384	-4.71531	xa1-like	japonica eQTL
Os.9326.1.S1_at	LOC_Os02g30470	4	2706.2	2990	3066.6	3837.4	3492.9	3865.4	51.1	75.8	47.8	111.6	108	82	2920.93	3731.9	58.2333	100.533	0.0199366	0.0269389	-5.64844	-5.21416	expressed	japonica eQTL
OsAffx.24613.1.S1_at	LOC_Os02g37320	10	672.5	820.1	757.4	235.4	324.2	298.7	0.6	1.2	0.7	13.9	1.1	8.3	750	286.1	0.833333	7.76667	0.00111111	0.0271467	-9.81378	-5.20308	ATFP4	japonica eQTL
OsAffx.2891.1.S1_s_at	LOC_Os02g37330	5	852.7	944.8	864.3	313.1	622.3	538.4	51.7	106.6	82.2	54.5	3.3	63.8	887.267	491.267	80.1667	40.5333	0.0903524	0.0825078	-3.46829	-3.59933	ATFP4	japonica eQTL
Os.51991.1.S1_at	LOC_Os02g38392	6	464.2	515.3	392.1	249.9	310.8	289.3	19.4	23.4	2.2	12.1	5.4	1.7	457.2	283.333	15	6.4	0.0328084	0.0225882	-4.92979	-5.46828	NBS-LRR	japonica eQTL
Os.29925.1.S1_at	LOC_Os02g56440	3	775	790.6	677.7	604	598.8	603.9	28.8	51.9	23	33.3	52.8	24.9	747.767	602.233	34.5667	37	0.0462265	0.061438	-4.43513	-4.02473	expressed	japonica eQTL
Os.54954.1.S1_x_at	LOC_Os04g12744	3	260.3	263.4	189.7	199.4	210.9	106.6	28	37.7	7.4	7.3	4.2	80	237.8	172.3	24.3667	30.5	0.102467	0.177017	-3.28677	-2.49804	expressed	japonica eQTL
Os.14583.1.S1_at	LOC_Os04g12980	11	2938	3338.8	3687.8	1329.2	1946.3	1382.2	175.4	185.6	159	119	145.5	108.1	3321.53	1552.57	173.333	124.2	0.0521847	0.0799966	-4.26023	-3.64392	indole-3-acetate	japonica eQTL
Os.49558.1.S1_at	LOC_Os05g29170	4	920.9	718.7	861.7	622.3	669.5	579.3	66.4	73	184.3	108.1	134.2	106.7	833.767	623.7	107.9	116.333	0.129413	0.186521	-2.94995	-2.42259	expressed	japonica eQTL
Os.47979.1.A1_at	LOC_Os05g33220	5	333	321.2	310.2	553.7	478.8	484.3	3.7	3.7	5.5	2.6	4.6	4.7	321.467	505.6	4.3	3.96667	0.0133762	0.00784546	-6.22419	-6.99393	plasma	japonica eQTL
Os.56006.1.S1_at	LOC_Os06g08610	3	595	681.2	563.6	753.1	940.6	725.3	19.1	16.1	11.7	43.3	22.9	39.7	613.267	806.333	15.6333	35.3	0.0254919	0.0437784	-5.29382	-4.51364	anthranilate	japonica eQTL
Os.12027.1.S1_a_at	LOC_Os06g38210	3	17730.5	18563.9	17651.6	18148.3	13668	19122.2	72.6	264.1	15.6	341.1	204.3	17	17982	16979.5	117.433	187.467	0.00653061	0.0110408	-7.25857	-6.50102	expressed	japonica eQTL
Os.8503.1.S1_at	LOC_Os06g39110	6	6098.4	6432.4	5576.4	3361.1	3195.2	3364.6	795.8	684.1	775.1	263.6	386.9	351.5	6035.73	3306.97	751.667	334	0.124536	0.100999	-3.00536	-3.30759	expressed	japonica eQTL
OsAffx.28574.2.S1_at	LOC_Os07g25050	3	72.3	82.7	69.3	96.3	195.7	89	4.3	38.5	3.7	34.8	44	5.3	74.7667	127	15.5	28.0333	0.207312	0.220735	-2.27013	-2.17961	thionin-like	japonica eQTL
Os.49534.1.S1_x_at	LOC_Os08g17160	5	2155.5	2181.5	1862	2822	2870	2456.7	37.1	45.1	37.3	93.2	49	37.4	2066.33	2716.23	39.8333	59.8667	0.0192773	0.0220403	-5.69695	-5.50371	early	japonica eQTL
Os.49534.1.S1_at	LOC_Os08g17160	5	1466.9	1741.1	1594.7	1990.3	2415.1	1743.4	17.1	25.5	25.3	5	46.8	11.7	1600.9	2049.6	22.6333	21.1667	0.0141379	0.0103272	-6.14429	-6.5974	early	japonica eQTL
Os.54153.1.S1_at	LOC_Os08g24310	10	840.2	905.1	874.1	178.5	247.6	281.8	43.3	43.3	58	10.2	6	4.3	873.133	235.967	48.2	6.83333	0.0552035	0.0289589	-4.1791	-5.10985	receptor-like	japonica eQTL
Os.15737.1.S1_x_at	LOC_Os08g26710	6	647.1	906.2	639.4	411	415.6	411.7	4.4	89.7	6.8	10.8	5.6	4.2	730.9	412.767	33.6333	6.86667	0.0460163	0.0166357	-4.44171	-5.90957	expressed	japonica eQTL
Os.50202.1.S1_at	LOC_Os09g25934	3	297.5	337	282.9	281.3	268.3	221.4	12.5	21	27.5	43.7	26.1	5.2	305.8	257	20.3333	25	0.0664923	0.0972763	-3.91067	-3.36177	expressed	japonica eQTL
Os.53944.1.A1_s_at	LOC_Os09g26554	3	1053.9	956.2	1140.4	1329.1	1255.7	1235.1	12.8	1.6	12	4.8	2.7	15.7	1050.17	1273.3	8.8	7.73333	0.00837962	0.00607346	-6.8989	-7.36327	expressed	japonica eQTL
Os.4020.1.S1_at	LOC_Os10g02380	11	4911.5	6169.9	5513.1	2487.4	3532.7	2316.7	87.2	116.9	113.6	184.4	217.7	87.8	5531.5	2778.93	105.9	163.3	0.0191449	0.0587636	-5.7069	-4.08893	NAD(P)H-dependent	japonica eQTL
Os.9013.1.S1_at	LOC_Os10g38340	11	11630.5	16254.3	12899.7	604.6	772.1	805.8	36.1	100.5	157.9	35.4	130.8	19.2	13594.8	727.5	98.1667	61.8	0.00722088	0.0849485	-7.11361	-3.55727	glutathione	japonica eQTL
Os.13015.1.S1_at	LOC_Os10g38360	8	10559.6	7229.2	9253.9	1395.7	1165.7	1019.8	128.4	94.4	19.2	173.5	243.3	42.3	9014.23	1193.73	80.6667	153.033	0.00894881	0.128197	-6.80409	-2.96356	glutathione	japonica eQTL
Os.5441.1.S1_at	LOC_Os10g38470	8	537.6	703.4	734.2	161	160.2	250.6	34.3	17.3	5.7	23.6	23	25.5	658.4	190.6	19.1	24.0333	0.0290097	0.126093	-5.10732	-2.98744	glutathione	japonica eQTL
Os.7732.1.S1_at	LOC_Os10g38630	6	1860.3	1613.1	1586.7	1467.6	1170.6	1143.5	2.4	22.3	3.9	3.2	6.6	2.9	1686.7	1260.57	9.53333	4.23333	0.00565206	0.00335828	-7.46701	-8.21806	glutathione	japonica eQTL
Os.3415.1.S1_at	LOC_Os10g39680	6	1405	1773.6	2019	520.8	792.1	795.7	36.5	8.4	37.5	33.2	29.8	9.7	1732.53	702.867	27.4667	24.2333	0.0158535	0.0344779	-5.97906	-4.85819	acidic	japonica eQTL
Os.22427.1.S1_at	LOC_Os10g40520	10	2428.1	3301.3	3145.2	7206.4	8615.1	10794.9	28.5	16.4	9.5	282.5	63	39.2	2958.2	8872.13	18.1333	128.233	0.00612985	0.0144535	-7.34993	-6.11244	cortical	japonica eQTL
Os.50870.2.S1_at	LOC_Os11g10550	5	465.8	694.5	491.1	223.1	348.2	375.2	2.6	9.1	2.2	27.2	3.6	2.2	550.467	315.5	4.63333	11	0.0084171	0.0348653	-6.89246	-4.84206	NBS-LRR	japonica eQTL
Os.52223.1.S1_at	LOC_Os11g12000	5	918.2	1028.5	948.4	517.2	704.7	741.3	3.5	44.7	32.6	46.1	69.5	46.6	965.033	654.4	26.9333	54.0667	0.0279092	0.0826202	-5.16311	-3.59736	NBS-LRR	japonica eQTL
Os.54085.1.S1_at	LOC_Os11g12050	5	725.7	834.4	758.6	468.6	488.2	556.2	3	13.7	7.1	23.4	2.1	2.9	772.9	504.333	7.93333	9.46667	0.0102644	0.0187707	-6.60621	-5.73538	NBS-LRR	japonica eQTL
Os.4192.1.S1_at	LOC_Os11g12340	5	3493.5	4732	4379.3	1961.7	2929	3111.2	17.3	18.3	25.2	16.8	42.8	2.4	4201.6	2667.3	20.2667	20.6667	0.00482356	0.00774816	-7.69569	-7.01193	disease	japonica eQTL
Os.11271.2.S1_at	LOC_Os11g14544	4	6147.7	5761.8	4863.4	4370.4	4745.5	4860.4	34.4	58.5	33.2	70.7	60.4	25	5590.97	4658.77	42.0333	52.0333	0.00751808	0.0111689	-7.05542	-6.48437	expressed	japonica eQTL
Os.52253.1.S1_at	LOC_Os11g28420	4	748.7	784.9	764.9	480.1	590.9	562.5	16	22.4	0.5	47.8	22.5	7.2	766.167	544.5	12.9667	25.8333	0.0169241	0.0474441	-5.88478	-4.39763	expressed	japonica eQTL
Os.49819.1.S1_at	LOC_Os11g36200	4	210.1	175.4	184.9	137.4	143	97.2	25.1	32.9	3.9	17	33.5	13.5	190.133	125.867	20.6333	21.3333	0.10852	0.169492	-3.20396	-2.56071	receptor	japonica eQTL
Os.54234.1.S1_at	LOC_Os12g10330	3	875.7	1022.8	1112.6	1457	1775.2	2022.1	3.9	3.1	8.1	64.8	4.7	3.5	1003.7	1751.43	5.03333	24.3333	0.00501478	0.0138934	-7.6396	-6.16946	NB-ARC	japonica eQTL
Os.50877.1.S1_at	LOC_Os12g10710	4	1151.5	1411.3	1064.3	539.7	579.4	609.2	216.2	426.4	249.5	169.7	92.8	166	1209.03	576.1	297.367	142.833	0.245954	0.247931	-2.02354	-2.01199	NB-ARC	japonica eQTL
Os.6867.1.S1_x_at	LOC_Os12g43380	6	1749.3	2018.8	2135.7	1023.7	1022.3	1129.6	10.3	34.1	6.3	8.2	11.9	38.6	1967.93	1058.53	16.9	19.5667	0.00858769	0.0184847	-6.86351	-5.75752	thaumatin-like	japonica eQTL
Os.36162.1.S1_at	LOC_Os01g61044	5	297	447.2	374.3	143.4	254.4	126.4	1.1	6.6	0.7	6	1.7	3.1	372.833	174.733	2.8	3.6	0.00751006	0.0206028	-7.05696	-5.60101	amino	japonica eQTL
OsAffx.29329.1.S1_x_at	LOC_Os10g42020	3	197	285.5	133	82.4	119.1	95.4	34	42.1	16	10.7	25.1	37.5	205.167	98.9667	30.7	24.4333	0.149634	0.246884	-2.74049	-2.01809	expressed
Os.55421.1.S1_at	LOC_Os12g06550	3	236.9	137.5	158.7	73.1	122.7	116.9	38.8	39.8	48.9	18.1	54.6	4.3	177.7	104.233	42.5	25.6667	0.239167	0.246242	-2.06391	-2.02185	expressed
Os.8902.1.S1_at	LOC_Os02g28220	8	451.9	409	437	234.5	234.5	156.9	18.7	57.9	6.4	68.4	44.7	40.9	432.633	208.633	27.6667	51.3333	0.0639495	0.246046	-3.96692	-2.023	transferase
OsAffx.19617.1.S1_at	LOC_Os12g11840	8	597.8	719.2	585.5	178.2	133.3	212.1	35.2	154.1	123.4	17.2	21.8	88.1	634.167	174.533	104.233	42.3667	0.164363	0.242743	-2.60505	-2.0425	expressed
Os.40406.1.A1_at	LOC_Os06g38110	6	105.6	143.9	102.9	26.4	15.9	49.2	24.8	4.6	17	3.6	11.8	6.6	117.467	30.5	15.4667	7.33333	0.131669	0.240437	-2.92502	-2.05627	hypothetical
OsAffx.20295.1.S1_at	LOC_Os10g31250	4	136.7	176.6	113.8	42.2	24	56.5	10.7	3.4	4.7	5.4	3.7	20.4	142.367	40.9	6.26667	9.83333	0.0440178	0.240424	-4.50577	-2.05635	expressed
OsAffx.28651.1.S1_x_at	LOC_Os07g28850	6	764.9	550.7	553.4	382.2	354.2	369.6	145.4	133.3	155.4	88.4	115.4	60.7	623	368.667	144.7	88.1667	0.232263	0.23915	-2.10617	-2.06401	argonaute-like
Os.57292.1.S1_at	LOC_Os07g34690	3	55.2	69	4.4	3.5	15.1	19.5	1.7	22.5	5.6	2.6	3.4	2.9	42.8667	12.7	9.93333	2.96667	0.231726	0.233596	-2.10951	-2.09791	expressed
OsAffx.24845.1.S1_at	LOC_Os02g53250	6	875.7	844.5	913.1	514.1	457.8	458.2	71.2	122.6	107.6	100.8	115.8	111.7	877.767	476.7	100.467	109.433	0.114457	0.229564	-3.12712	-2.12303	expressed
OsAffx.31467.3.S1_at	LOC_Os11g44430	5	306.4	308.3	200.8	146.7	171.8	111.4	5.9	5.9	25.6	6.5	46.2	45.9	271.833	143.3	12.4667	32.8667	0.0458614	0.229356	-4.44657	-2.12434	protein
Os.40001.1.A1_at	LOC_Os12g12080	8	1631.7	1066.2	1367.1	56.9	94.2	54.3	10.8	2.4	4.2	5.9	29.1	11.8	1355	68.4667	5.8	15.6	0.00428044	0.227848	-7.86802	-2.13386	retrotransposon
Os.19737.1.S1_at	LOC_Os03g25300	6	499.6	594.8	580.2	1511.2	1705.7	2237.5	22.5	17	55	455.9	337.6	421.6	558.2	1818.13	31.5	405.033	0.0564314	0.222774	-4.14736	-2.16635	peroxidase
Os.52903.1.S1_at	LOC_Os02g30790	9	320.7	299.4	291.2	216.5	168.4	181.2	30.6	23.4	37.5	42.7	22.7	58.4	303.767	188.7	30.5	41.2667	0.100406	0.218689	-3.31608	-2.19305	expressed
Os.50824.1.S1_x_at	LOC_Os08g26010	9	1014.8	1320	1241.5	115.7	162	298	161.5	158.2	103.4	13.9	57.4	50.9	1192.1	191.9	141.033	40.7333	0.118307	0.212263	-3.0794	-2.23607	transposon
OsAffx.7332.1.S1_at	LOC_Os11g37940	11	5765.7	4833.7	5624.4	2018.8	1394.3	1980.6	386.4	358	455.8	386.7	305.8	420.5	5407.93	1797.9	400.067	371	0.0739777	0.206352	-3.75677	-2.27682	win2
Os.50798.1.S1_at	LOC_Os08g01480	11	1662.1	1579.2	1682.2	253.2	163.3	209	194.6	243	208.5	33.2	29.6	64.9	1641.17	208.5	215.367	42.5667	0.131228	0.204157	-2.92985	-2.29225	cytochrome
Os.49388.1.S1_at	LOC_Os03g62430	8	318	393.6	332.4	120.9	149.3	150.8	77	63.8	53.5	33	39.3	12.4	348	140.333	64.7667	28.2333	0.186111	0.201188	-2.42576	-2.31339	OsWAK28
Os.10862.1.S1_at	LOC_Os06g05410	8	928.2	744.2	761.9	73.3	62.2	48.7	11.3	29.8	24.3	1.3	21	14	811.433	61.4	21.8	12.1	0.026866	0.197068	-5.21807	-2.34323	expressed
Os.7434.1.S1_at	LOC_Os04g10010	7	757.7	1058.7	979.6	771.9	489.4	334.1	141.7	160.2	110.1	113.1	89.4	110.7	932	531.8	137.333	104.4	0.147353	0.196314	-2.76265	-2.34876	sex
Os.6152.1.S1_at	LOC_Os05g08900	8	1367.8	1411.6	1446.4	474.7	681.5	682.9	124.6	208	130.2	118.1	74.8	164.4	1408.6	613.033	154.267	119.1	0.109518	0.19428	-3.19076	-2.36379	expressed
OsAffx.27357.2.S1_at	LOC_Os05g47750	6	688.2	672.3	588.8	370.4	387.7	362.1	45.4	94.1	74.1	38	112.4	65.8	649.767	373.4	71.2	72.0667	0.109578	0.193001	-3.18997	-2.37332	Ser/Thr
Os.8510.1.S1_at	LOC_Os10g18760	9	830.6	806.5	1212.8	3857.1	2474.3	4088.6	82.3	107.3	63	608.9	433.7	913.1	949.967	3473.33	84.2	651.9	0.0886347	0.187687	-3.49598	-2.4136	jasmonate-induced
OsAffx.26856.1.S1_at	LOC_Os05g12450	9	459.2	475.3	341.2	166.1	189	122.4	2.4	26.4	20.1	19.1	48.4	18.6	425.233	159.167	16.3	28.7	0.0383319	0.180314	-4.70531	-2.47142	hydroquinone
OsAffx.28152.1.S1_at	LOC_Os06g47530	6	271.5	293.3	208.8	246.2	148	141.4	10.7	48.6	80.9	36	37.1	21.7	257.867	178.533	46.7333	31.6	0.181231	0.176998	-2.4641	-2.4982	serine/threonine-protein
OsAffx.7606.1.S1_at	LOC_Os12g15680	10	522.6	447.5	450.9	85.4	57.7	71.9	97.6	82.4	52.2	4.5	28.3	5	473.667	71.6667	77.4	12.6	0.163406	0.175814	-2.61347	-2.50788	L-ascorbate
Os.51845.1.S1_x_at	LOC_Os06g05450	5	325.2	281.6	518.5	119.8	132.2	134.4	27.6	15.6	2.4	2.1	37.4	28.3	375.1	128.8	15.2	22.6	0.0405225	0.175466	-4.62513	-2.51074	expressed
Os.11197.2.S1_x_at	LOC_Os09g30438	3	1930.4	1570.8	1253.7	1026.6	599.3	840.7	133.4	221.5	206	102.9	199.3	124.9	1584.97	822.2	186.967	142.367	0.117963	0.173153	-3.0836	-2.52988	expressed
OsAffx.5948.1.S1_at	LOC_Os08g27170	11	3551.9	3665.8	3530.7	274.5	371.7	549.3	698.1	703	526.8	53.8	110.9	39	3582.8	398.5	642.633	67.9	0.179366	0.170389	-2.47902	-2.5531	calmodulin
Os.56222.1.S1_at	LOC_Os06g43170	3	94.5	141.3	120.9	8.9	31.7	60.3	11.6	28.8	8.5	5	3.7	8.4	118.9	33.6333	16.3	5.7	0.13709	0.169475	-2.8668	-2.56086	transposon
Os.51506.1.S1_at	LOC_Os03g20600	8	3909	3075.2	4284.8	2155.9	1252.2	1860.6	445.9	569.4	333.6	383.1	231.4	271.2	3756.33	1756.23	449.633	295.233	0.1197	0.168106	-3.0625	-2.57256	expressed
Os.16233.1.S1_a_at	LOC_Os04g09900	3	896.2	1088.7	726.7	619.9	607.1	355.4	106	224.3	163	133.6	59.3	70	903.867	527.467	164.433	87.6333	0.181922	0.16614	-2.45861	-2.58953	ent-kaurene
OsAffx.31467.3.S1_s_at	LOC_Os11g44430	7	911.3	682.4	687.2	444.4	345.7	374.1	49.6	75.8	52.1	44.1	48.1	100.9	760.3	388.067	59.1667	64.3667	0.0778202	0.165865	-3.68371	-2.59192	protein
Os.22681.1.S1_at	LOC_Os01g41810	5	702.1	584.7	453.9	169.7	226.9	159.8	119.8	193.4	89.9	28.5	45.6	16.9	580.233	185.467	134.367	30.3333	0.231574	0.163551	-2.11046	-2.61218	cytochrome
Os.32835.1.S1_x_at	LOC_Os07g27390	7	440.3	545.9	312.8	37.5	43.6	40.1	2	21	28.3	1.8	8.6	9.4	433	40.4	17.1	6.6	0.0394919	0.163366	-4.6623	-2.61382	retrotransposon
OsAffx.30940.1.S1_at	LOC_Os11g12330	5	1730.8	2035	1909.5	998.2	976.3	1280.4	236.2	250.1	230.6	177.2	181.4	171.5	1891.77	1084.97	238.967	176.7	0.126319	0.162862	-2.98485	-2.61828	disease
Os.7911.1.S1_at	LOC_Os01g27210	10	12161.4	12225.5	13544.4	5905.7	4838.7	6373.9	1246.3	1937.1	1616.7	917.2	820.3	1047.3	12643.8	5706.1	1600.03	928.267	0.126547	0.16268	-2.98225	-2.61989	glutathione
Os.51029.1.S1_at	LOC_Os09g02770	6	316.2	330.6	272.6	162.3	172.5	159.6	43.1	52.7	30.2	46.7	10.4	22.6	306.467	164.8	42	26.5667	0.137046	0.161206	-2.86727	-2.63303	PE-PGRS
Os.30528.1.S1_at	LOC_Os08g31860	10	525.5	472.1	508.5	50.9	12.2	51.2	8.3	35.2	12.3	0.9	5.2	12.3	502.033	38.1	18.6	6.13333	0.0370493	0.16098	-4.75441	-2.63505	expressed
Os.19547.1.S1_x_at	LOC_Os08g02030	10	3447.3	2734.7	3124.6	729.7	778.6	645.2	254.1	311.9	335.7	97	147.6	86.6	3102.2	717.833	300.567	110.4	0.0968882	0.153796	-3.36753	-2.70091	expressed
Os.10255.1.S1_s_at	LOC_Os01g37350	8	507	427.5	509	220.7	213.8	255.3	40.5	36.9	36.9	28	49	28.5	481.167	229.933	38.1	35.1667	0.0791825	0.152943	-3.65867	-2.70894	retrotransposon
Os.50824.1.S1_at	LOC_Os08g26010	9	803.5	1095.8	785.1	74.4	153.7	106.6	12.8	31.7	25.7	10	39.2	1.9	894.8	111.567	23.4	17.0333	0.0261511	0.152674	-5.25698	-2.71147	transposon
Os.23021.1.S1_at	LOC_Os03g62480	11	3549.4	3883.2	3694.2	450.4	408.4	373.8	109.7	286.1	140.2	69.7	67.6	48.4	3708.93	410.867	178.667	61.9	0.048172	0.150657	-4.37566	-2.73066	anthocyanidin
Os.47706.2.A1_at	LOC_Os10g03570	3	474.6	589.9	588	287.4	307.4	424.4	77.2	74.2	43.7	56.7	61.2	32.5	550.833	339.733	65.0333	50.1333	0.118064	0.147567	-3.08236	-2.76056	RGH1A
Os.9268.2.S1_at	LOC_Os11g24610	3	10624.1	8674.1	11882.8	12107	11762.9	14135.1	1091	1101.7	1744.5	1732.2	1673.5	2186.2	10393.7	12668.3	1312.4	1863.97	0.126269	0.147136	-2.98543	-2.76478	60S
OsAffx.6009.1.S1_at	LOC_Os08g32840	7	461.8	528.2	507.5	245.3	172.7	248.2	28.5	54.6	58.4	37.8	43.8	15.5	499.167	222.067	47.1667	32.3667	0.0944908	0.145752	-3.40368	-2.77841	carbonic
OsAffx.25777.1.S1_at	LOC_Os03g59880	3	282	325.9	267.1	160.2	197.6	169.1	8.2	10.9	2.2	42.4	30.2	1.3	291.667	175.633	7.1	24.6333	0.0243429	0.140254	-5.36036	-2.83388	expressed
Os.46450.1.S1_at	LOC_Os10g34930	8	3841.2	4688.6	4031.4	1386.9	2175.6	1610.4	404.3	676.3	330	216.8	279.7	227.2	4187.07	1724.3	470.2	241.233	0.112298	0.139902	-3.15459	-2.83751	secretory
Os.52423.1.S1_at	LOC_Os04g01674	3	1340.8	1489.3	1529.4	1667.8	1759.7	1781.8	307.7	334.4	350.3	204.6	246.7	265.5	1453.17	1736.43	330.8	238.933	0.227641	0.1376	-2.13517	-2.86145	glyoxylate
Os.5271.1.S1_at	LOC_Os04g10530	8	241.4	254.7	186.1	54.2	40.2	73.1	1.1	22.5	1.1	14.8	5.2	3	227.4	55.8333	8.23333	7.66667	0.0362064	0.137313	-4.78761	-2.86446	amidase
OsAffx.31010.1.S1_at	LOC_Os11g16970	4	226.9	192.8	149.9	496.1	410.1	483.7	42.9	61.1	17.9	41.4	66.4	80.8	189.867	463.3	40.6333	62.8667	0.21401	0.135693	-2.22425	-2.88158	carnitine
Os.56235.1.S1_at	LOC_Os01g22910	3	341.3	429.3	335.4	221.3	246.6	277.7	21.4	72.1	29.9	31.8	30.8	37.8	368.667	248.533	41.1333	33.4667	0.111573	0.134657	-3.16394	-2.89264	oxidoreductase
Os.38086.1.S1_at	LOC_Os01g05530	3	1882.9	1793.7	2080.3	2436.7	2115.4	2702	259.6	174.7	258.4	306.5	267.9	381.2	1918.97	2418.03	230.9	318.533	0.120325	0.131732	-3.05499	-2.92432	expressed
Os.33792.1.S1_at	LOC_Os10g12290	7	342.7	319.7	314	182.1	171	144.7	32.8	31	10.9	17.5	46.2	1.4	325.467	165.933	24.9	21.7	0.0765055	0.130775	-3.70829	-2.93484	expressed
OsAffx.29332.1.S1_at	LOC_Os08g24670	4	112.2	125.1	75.9	63.6	4.8	48.9	2.9	5.6	7.8	2.9	3.9	8.4	104.4	39.1	5.43333	5.06667	0.0520434	0.129582	-4.26414	-2.94806	lectin-related
OsAffx.31475.1.S1_at	LOC_Os11g44630	11	767.3	618	544.6	214.7	252.6	333.3	29.3	22.6	21.7	30.1	47.8	21	643.3	266.867	24.5333	32.9667	0.0381367	0.123532	-4.71268	-3.01704	expressed
Os.49297.1.S1_at	LOC_Os02g31120	8	1181.7	739.4	726.5	266	294.9	291	13	22.8	62.4	51.3	38.3	14.3	882.533	283.967	32.7333	34.6333	0.0370902	0.121963	-4.75282	-3.03549	retrotransposon
Os.54116.1.S1_at	LOC_Os02g37309	7	510.9	440.7	568.2	179.6	200.5	254.6	73.3	25.8	12.7	18.1	12.8	46.3	506.6	211.567	37.2667	25.7333	0.0735623	0.121632	-3.76489	-3.0394	expressed
Os.54200.1.S1_at	LOC_Os12g10340	10	199.6	186.4	180.4	536.6	494.7	611.6	30.9	37.5	54.3	60	55.9	75.4	188.8	547.633	40.9	63.7667	0.216631	0.11644	-2.20669	-3.10234	rust
Os.55600.1.S1_at	LOC_Os04g08550	9	1902	2313.8	1900.3	827	908.8	890.7	113.3	211.9	164.7	129.6	95.5	78.7	2038.7	875.5	163.3	101.267	0.0801001	0.115667	-3.64205	-3.11195	NAD(P)H-dependent
Os.37386.1.S1_at	LOC_Os04g03164	11	2002.7	2090.2	2087.3	745.7	657.3	967.8	54.7	29.5	59	44.3	104.9	116.8	2060.07	790.267	47.7333	88.6667	0.0231708	0.112198	-5.43155	-3.15588	expressed
Os.17865.1.S1_at	LOC_Os10g36980	4	1303	1259.1	1458.2	736.7	730.2	822.8	71	49.5	72.1	87	106.8	52.2	1340.1	763.233	64.2	82	0.0479069	0.107438	-4.38362	-3.21843	transposon
Os.15825.1.S2_at	LOC_Os04g53720	6	755.7	615.8	531.8	261	388	408.8	54	44.7	52.6	24.9	56.1	32.1	634.433	352.6	50.4333	37.7	0.0794935	0.10692	-3.65302	-3.2254	ATP
Os.20238.1.S1_s_at	LOC_Os02g37260	8	243.8	315.8	280.5	92.1	115.5	155.4	10.3	4.4	13.6	14.6	19.9	2.3	280.033	121	9.43333	12.2667	0.0336865	0.101377	-4.89169	-3.30219	expressed
Os.172.1.S1_a_at	LOC_Os11g47500	7	1826.6	1491.1	1817.5	43.2	123.6	67.2	71.4	54	38.2	3.8	7.9	11.7	1711.73	78	54.5333	7.8	0.0318585	0.1	-4.97218	-3.32193	xylanase
Os.34112.1.S1_at	LOC_Os12g15530	7	923.3	642.7	826.4	402.2	348.1	172	1	34.7	39.5	28.3	58.4	3.4	797.467	307.433	25.0667	30.0333	0.0314329	0.0976906	-4.99158	-3.35564	retrotransposon
Os.31991.1.S1_at	LOC_Os11g02290	7	511.5	412.1	502.7	112	186.2	199.1	10.1	6.1	17.5	29.1	10.7	8	475.433	165.767	11.2333	15.9333	0.0236276	0.096119	-5.40339	-3.37903	expressed
Os.19547.1.S1_at	LOC_Os08g02030	8	3579.1	3108.6	2849.7	794.2	543.6	702.9	127.9	265.1	329	63.6	97.5	35	3179.13	680.233	240.667	65.3667	0.075702	0.0960945	-3.72353	-3.3794	expressed
Os.20260.1.S1_at	LOC_Os01g22352	5	1665.8	1604.3	2017.5	810.9	900.9	1114.8	109.4	137	100.7	98.1	77	94.6	1762.53	942.2	115.7	89.9	0.0656441	0.095415	-3.92919	-3.38964	peroxidase
Os.11326.1.S1_at	LOC_Os08g30510	3	1040.7	1191.8	1378.6	715.4	789.5	932	48.9	107.2	110.8	81.8	82.8	67.9	1203.7	812.3	88.9667	77.5	0.073911	0.0954081	-3.75807	-3.38974	expressed
Os.24822.1.A1_at	LOC_Os04g10060	4	177.9	311.7	146.8	108.2	200.6	59.5	16.2	40.7	12.6	10.1	20.4	4.4	212.133	122.767	23.1667	11.6333	0.109208	0.0947597	-3.19485	-3.39958	ent-kaurene
Os.56016.1.S1_at	LOC_Os03g63620	11	1970.5	1496.6	1741	285.9	310.2	409.4	112.6	104.5	67.4	18.2	43.8	32.2	1736.03	335.167	94.8333	31.4	0.0546264	0.0936847	-4.19426	-3.41604	senescence-associated
Os.53171.1.S1_at	LOC_Os10g35500	3	52.9	84.9	52.7	121.4	79.2	115.1	4.3	34.7	4.5	2.9	7.2	18.7	63.5	105.233	14.5	9.6	0.228346	0.0912258	-2.1307	-3.45441	epoxide
Os.9101.1.S1_at	LOC_Os10g38780	10	6461.7	8917.1	7034.3	3602.1	4542.3	4188.4	296.8	524.6	477.1	333.6	330.7	439.5	7471.03	4110.93	432.833	367.933	0.0579349	0.0895012	-4.10942	-3.48195	glutathione
Os.46616.1.S1_at	LOC_Os10g41980	5	586.4	733.4	716.9	304.1	187.7	427	29	8.2	40.8	35.4	41.8	4.6	678.9	306.267	26	27.2667	0.0382972	0.0890292	-4.70662	-3.48958	expressed
Os.57017.1.S1_at	LOC_Os02g19990	4	526.5	446.9	468.9	646.6	759.2	611.9	55.2	42.9	69.8	65	49.9	57.9	480.767	672.567	55.9667	57.6	0.116411	0.0856421	-3.1027	-3.54554	reticulon
OsAffx.32185.1.S1_x_at	LOC_Os12g44220	9	1585.7	1117.2	1090.7	440.4	209.6	201	22.2	45.5	55.1	12.6	16.7	42.1	1264.53	283.667	40.9333	23.8	0.0323703	0.0839013	-4.94919	-3.57516	cell
OsAffx.14900.1.S1_at	LOC_Os05g31470	4	54.4	5.6	2.7	77.7	137.4	95	1.4	7.2	1.9	12.1	0.9	12.9	20.9	103.367	3.5	8.63333	0.167464	0.0835214	-2.57808	-3.58171	expressed
Os.51172.1.S1_x_at	LOC_Os06g51050	3	1359.8	1614.6	1647.9	1057.5	963.3	1222	111.1	69.8	65.2	73.8	107.3	81.5	1540.77	1080.93	82.0333	87.5333	0.0532419	0.0809794	-4.23129	-3.6263	basic
OsAffx.20172.1.S1_at	LOC_Os10g38730	9	1268.3	955.2	927.4	679.3	407.3	601.4	85.6	118.3	162.5	123.6	105.3	191	1050.3	562.667	122.133	139.967	0.116284	0.248756	-3.10427	-2.0072	glutathione
Os.46565.1.S1_at	LOC_Os10g31240	7	426.9	509.1	473	797.5	964.8	919	71.1	76.3	73.1	49.3	68.2	91.7	469.667	893.767	73.5	69.7333	0.156494	0.0780219	-2.67582	-3.67998	expressed
Os.30376.1.S1_at	LOC_Os01g02130	5	538.3	538.9	628.1	343.2	338.8	424.2	34.6	47.5	13.3	4.9	40	40.2	568.433	368.733	31.8	28.3667	0.0559432	0.07693	-4.15989	-3.70031	expressed
OsAffx.19384.1.S1_at	LOC_Os11g45160	4	22.5	29.6	25.9	52.8	44.2	53.2	0.9	7.6	0.9	4.8	1	5.3	26	50.0667	3.13333	3.7	0.120513	0.0739015	-3.05274	-3.75825	NBS-LRR
Os.15942.1.S1_s_at	LOC_Os04g34600	5	3472.8	3710.2	3302.9	2316.7	2458.5	2657.8	17.2	222.7	137.4	181.6	190.8	169.2	3495.3	2477.67	125.767	180.533	0.0359817	0.0728643	-4.79659	-3.77864	ABA/WDS
Os.15942.5.S1_x_at	LOC_Os04g34600	3	2257.4	2547.9	2504.1	1744.7	1992.8	1615.2	110.8	170	80.4	195.9	98.1	95	2436.47	1784.23	120.4	129.667	0.0494158	0.0726736	-4.33888	-3.78242	ABA/WDS
Os.57049.1.S1_at	LOC_Os07g33690	9	397.2	444	400.7	138.9	209.8	217.5	3.1	7.6	36	7.8	16.9	16.3	413.967	188.733	15.5667	13.6667	0.0376037	0.0724126	-4.73298	-3.78762	NBS-LRR
OsAffx.19473.1.S1_s_at	LOC_Os12g03740	5	1478.2	1693.7	1815.5	703.4	958.2	848.1	88.4	95.2	100.4	53.3	73.5	53.8	1662.47	836.567	94.6667	60.2	0.0569435	0.0719608	-4.13433	-3.79665	ATPP2-B10
Os.52529.1.S1_x_at	LOC_Os01g50530	6	132.7	194.5	74.1	378.3	228.7	287.7	9.2	45.3	14.4	25.1	25.9	10.5	133.767	298.233	22.9667	20.5	0.171692	0.0687381	-2.54211	-3.86275	cytochrome
OsAffx.26320.1.S1_x_at	LOC_Os04g34240	4	1491.4	1014.1	1494.4	2352.7	2219.5	2081.2	112.3	143.9	94.5	187.5	143	123	1333.3	2217.8	116.9	151.167	0.0876772	0.0681606	-3.51165	-3.87492	histone
OsAffx.32185.1.S1_s_at	LOC_Os12g44220	10	1339.5	1247.7	912	403.4	279	155.5	66.4	87	117.8	7.7	44.6	1.9	1166.4	279.3	90.4	18.0667	0.0775034	0.0646855	-3.6896	-3.95041	cell
Os.51235.1.S1_at	LOC_Os08g26120	10	895.6	1019.7	1024	212.9	333.2	422.1	104	143.4	112.1	14	26.6	21.5	979.767	322.733	119.833	20.7	0.122308	0.0641396	-3.03141	-3.96264	expressed
Os.10223.1.S1_at	LOC_Os07g43604	8	560.2	658.2	582.4	218.8	251.4	244.8	20.9	54.5	31.9	32.9	10.9	1	600.267	238.333	35.7667	14.9333	0.0595846	0.0626573	-4.06892	-3.99637	expressed
Os.46616.1.S1_x_at	LOC_Os10g41980	8	2012.8	1978.7	1901	1000.4	1187.3	1219.9	74.8	203.3	63.3	52.2	103.2	46.6	1964.17	1135.87	113.8	67.3333	0.0579381	0.0592793	-4.10934	-4.07633	expressed
Os.12348.5.S1_at	LOC_Os05g38740	3	1983.2	1567.7	2466.5	3289.2	2837.1	3157.9	198.9	128.2	199.7	162.9	197.6	185.9	2005.8	3094.73	175.6	182.133	0.0875461	0.0588527	-3.51381	-4.08675	histone
OsAffx.5542.1.S1_s_at	LOC_Os07g35860	8	322.8	433	523.9	2844.8	2227.8	2600.5	3.8	3.9	21	152.2	130.7	166.8	426.567	2557.7	9.56667	149.9	0.0224271	0.0586073	-5.47861	-4.09277	uclacyanin-2
Os.12952.1.S1_at	LOC_Os01g71860	11	6363.3	9594.7	7260.8	763.4	1011.4	824.9	53.7	95.8	65.5	37.7	104.9	4.4	7739.6	866.567	71.6667	49	0.00925974	0.056545	-6.75481	-4.14446	glycosyl
Os.50399.1.S1_at	LOC_Os06g05420	10	1573.6	1143.2	1503	161.5	216.4	205.8	25.8	6.6	2.2	20.9	4.4	6	1406.6	194.567	11.5333	10.4333	0.00819944	0.0536234	-6.93026	-4.22099	expressed
Os.11837.1.S1_at	LOC_Os04g26920	4	1022.4	923.2	715.7	670.9	552.1	495.7	27.1	40.6	19.8	42.2	34.4	15.2	887.1	572.9	29.1667	30.6	0.0328787	0.0534125	-4.9267	-4.22668	IN2-2
Os.27110.1.A1_at	LOC_Os11g44560	8	1237	1151	1337.2	409.5	451.8	663.2	20.1	19.4	46.7	12.5	30	37	1241.73	508.167	28.7333	26.5	0.0231397	0.0521482	-5.43349	-4.26124	protein
Os.56036.1.S1_at	LOC_Os02g31080	4	176.6	144.5	119.4	90.4	113.7	115.5	2.8	5.9	3.3	3	5.6	7.8	146.833	106.533	4	5.46667	0.0272418	0.0513141	-5.19804	-4.2845	expressed
Os.11465.1.S1_at	LOC_Os11g33270	10	1441.6	1170.6	1416.4	3865.1	3083	3671.7	49.8	73.4	43.2	178.1	195.2	137.1	1342.87	3539.93	55.4667	170.133	0.0413047	0.0480612	-4.59755	-4.37898	xyloglucan
Os.18713.1.S1_at	LOC_Os03g25030	10	2779.6	3076	3618.2	1019.7	1481.8	1384.4	35.5	28	37.2	54.6	75.5	49.5	3157.93	1295.3	33.5667	59.8667	0.0106293	0.0462184	-6.55581	-4.43539	esterase
Os.53206.1.S1_at	LOC_Os06g05424	9	597.4	657.7	604.1	76.2	55.3	86.1	13.3	4.6	5.8	3.8	1.8	3.9	619.733	72.5333	7.9	3.16667	0.0127474	0.0436581	-6.29365	-4.51761	expressed
Os.57351.1.S1_at	LOC_Os01g52260	8	324.1	298.6	387.4	105.9	128.6	104.8	4	22.2	39.5	5	4	5.7	336.7	113.1	21.9	4.9	0.0650431	0.0433245	-3.94246	-4.52867	serine
Os.10736.1.S1_at	LOC_Os06g05440	8	2827.3	2427.8	2719.4	1382.9	1846.1	1723.9	42.2	86.9	26.2	70.9	61.7	73	2658.17	1650.97	51.7667	68.5333	0.0194746	0.041511	-5.68226	-4.59036	expressed
Os.4152.1.S1_at	LOC_Os10g41980	9	4985.8	3931	3810.3	2570.1	2035.5	2737.3	348	495.6	557.3	57.3	104.5	136.6	4242.37	2447.63	466.967	99.4667	0.110072	0.0406379	-3.18348	-4.62103	expressed
OsAffx.26320.1.S1_at	LOC_Os04g34240	4	1206.5	807.7	1542.1	1863.2	1333.6	1787.7	70.5	53.3	90.9	91.4	58.2	51.8	1185.43	1661.5	71.5667	67.1333	0.0603717	0.0404053	-4.04998	-4.62931	histone
OsAffx.15154.1.S1_at	LOC_Os05g48650	6	416.5	355.3	387.2	235.9	170.8	114.6	9.7	13	10.3	3.5	3	14.3	386.333	173.767	11	6.93333	0.0284728	0.0399002	-5.13427	-4.64746	tumor-related
Os.45229.1.S1_at	LOC_Os03g28389	3	679.4	567.9	662.4	466.5	472.1	484.7	48.2	60.8	56.2	29.4	8.3	16.6	636.567	474.433	55.0667	18.1	0.0865057	0.0381508	-3.53106	-4.71214	expressed
Os.30258.2.S1_x_at	LOC_Os01g58240	3	468.2	369	321.6	199	331.4	228.4	11.1	11.9	18.9	11.3	9.8	7	386.267	252.933	13.9667	9.36667	0.0361581	0.0370322	-4.78954	-4.75508	peptidase/
Os.51323.1.S1_at	LOC_Os12g14540	11	1284.7	1376.3	1382.3	218.9	272.7	176.1	2.7	22.7	27.4	1.1	22.5	0.8	1347.77	222.567	17.6	8.13333	0.0130586	0.0365434	-6.25885	-4.77425	expressed
Os.53816.1.S1_at	LOC_Os11g37040	4	437.2	521.3	443.5	827.5	763.4	867.4	8.5	3.8	7.2	28.1	21.9	34.4	467.333	819.433	6.5	28.1333	0.0139087	0.0343327	-6.16787	-4.86427	expressed
Os.6288.1.S1_at	LOC_Os08g31850	11	4332.5	5103.1	6015	619.4	600.5	1158.6	25.4	125.5	29.8	22	39.3	14.4	5150.2	792.833	60.2333	25.2333	0.0116953	0.0318268	-6.41792	-4.97361	expressed
Os.52863.1.S1_at	LOC_Os09g22000	7	1424.6	1148.6	1188.8	1003.7	856.1	824.6	14.8	25.1	8.6	52.4	23	6	1254	894.8	16.1667	27.1333	0.0128921	0.0303233	-6.27737	-5.04343	hydrolases
Os.23207.1.S1_at	LOC_Os08g04340	9	587.3	492.9	592.2	124.9	168.3	175	4.6	18.6	4.4	4.6	4.4	4.9	557.467	156.067	9.2	4.63333	0.0165032	0.0296882	-5.92111	-5.07397	blue
OsAffx.23382.1.S1_at	LOC_Os01g25030	9	158	124.5	126	1266.1	769	1246.8	5.9	4.8	3.6	53.3	35.6	4.4	136.167	1093.97	4.76667	31.1	0.0350061	0.0284287	-4.83625	-5.13651	dirigent
Os.5846.1.S1_at	LOC_Os04g38530	3	1743.8	1823.6	1909	2041.6	2007.3	2081.9	27.7	36.4	34.1	58.9	80.7	32.9	1825.47	2043.6	32.7333	57.5	0.0179315	0.0281366	-5.80136	-5.15141	aldose
Os.21788.1.S1_at	LOC_Os01g50530	3	15.7	45.9	33	175.6	131.7	166.6	5.4	3.5	4.5	2.1	8.8	2.1	31.5333	157.967	4.46667	4.33333	0.141649	0.0274319	-2.81961	-5.188	cytochrome
Os.11315.1.S1_at	LOC_Os02g37250	11	1023.4	924.1	1048.7	151.5	234.6	217.8	59.6	67.9	64.1	2.1	7.3	6	998.733	201.3	63.8667	5.13333	0.0639477	0.0255009	-3.96696	-5.29331	expressed
OsAffx.19473.1.S1_at	LOC_Os12g03740	7	835.8	892.9	906	408.6	505.3	475.3	18.2	55.6	53.6	7.4	4.6	21.1	878.233	463.067	42.4667	11.0333	0.0483547	0.0238267	-4.3702	-5.39128	ATPP2-B10
Os.10027.1.S1_at	LOC_Os04g03579	10	1152.6	964.9	1458.3	2482.3	2605.8	3293	79.3	45.8	25.3	55.7	76.6	61.5	1191.93	2793.7	50.1333	64.6	0.0420605	0.0231235	-4.57139	-5.4345	ATP
Os.25171.1.A1_at	LOC_Os11g47140	9	809.8	973.5	1326.6	2572.5	2286.7	3049.6	28.4	49.3	18.9	68.5	36.8	61.1	1036.63	2636.27	32.2	55.4667	0.0310621	0.0210399	-5.0087	-5.57073	OsWAK123
Os.25171.2.S1_at	LOC_Os11g47140	6	93.9	61.2	104.8	337.5	170.4	189.1	3.2	12.4	2.7	2.5	3.5	7.7	86.6333	232.333	6.1	4.56667	0.0704117	0.0196557	-3.82804	-5.66891	OsWAK123
OsAffx.7355.1.S1_at	LOC_Os11g39530	5	368	365.1	258.7	590.7	368.4	515.7	24.5	3.5	4.3	1.4	22.9	2.7	330.6	491.6	10.7667	9	0.0325671	0.0183076	-4.94044	-5.77142	jacalin-like
Os.10358.1.A1_at	LOC_Os10g04270	9	1898.1	1679.9	1898.6	3225.5	2690.7	3038.5	28.6	40	55.9	59.7	67.8	23.5	1825.53	2984.9	41.5	50.3333	0.0227331	0.0168627	-5.45906	-5.89002	protein
OsAffx.12089.1.S1_at	LOC_Os02g17620	3	702.4	591.2	795.2	1835.3	1061.6	1799.7	7.1	10	4.5	41.4	29.6	7.5	696.267	1565.53	7.2	26.1667	0.0103409	0.0167142	-6.5955	-5.90278	expressed
Os.51603.1.S1_at	LOC_Os12g10220	7	3251.3	2763.5	3607.3	5975.7	4617.1	5376.4	36.4	52.5	40	83.8	79.9	50.2	3207.37	5323.07	42.9667	71.3	0.0133962	0.0133945	-6.22203	-6.22221	expressed
Os.55392.1.S1_at	LOC_Os02g57350	3	510.3	511	622	293.3	385.6	348.9	6	6.8	10.9	3.9	3	6.3	547.767	342.6	7.9	4.4	0.0144222	0.012843	-6.11557	-6.28288	expressed
Os.30258.1.S1_at	LOC_Os01g58240	9	1171.2	1733.2	1462.2	564.8	736.3	600.2	20.3	33	6.8	11.8	4.2	5.4	1455.53	633.767	20.0333	7.13333	0.0137636	0.0112555	-6.183	-6.47323	peptidase/
OsAffx.19366.2.S1_at	LOC_Os11g44170	5	466.3	648.7	421.6	251.5	267.5	265.9	37	19.9	4.9	2.2	4	2.1	512.2	261.633	20.6	2.76667	0.0402187	0.0105746	-4.63599	-6.56325	conserved
Os.54340.1.S1_at	LOC_Os11g31250	4	646.8	616.1	574.8	523.9	606.4	393.9	4.2	3.8	4.2	9.2	1.7	2.4	612.567	508.067	4.06667	4.43333	0.00663873	0.00872589	-7.23488	-6.84048	hypothetical
Os.53919.1.S1_at	LOC_Os02g09220	4	9181.8	10935.2	11652.6	13900.9	15182.5	15038.8	6	43.4	43.2	234.9	76.5	27.2	10589.9	14707.4	30.8667	112.867	0.00291474	0.00767414	-8.42242	-7.02578	cytochrome
Os.51175.1.S1_at	LOC_Os04g03884	4	84.8	129.3	85.1	152.9	192.9	97.9	8.8	3	1.8	1.1	0.8	1.2	99.7333	147.9	4.53333	1.03333	0.0454545	0.0069867	-4.45943	-7.16117	transposon
OsAffx.30196.1.S1_at	LOC_Os09g39070	9	1022.1	925.1	1179.9	3337.1	2186.9	4302.3	2.6	2.5	15.2	41.6	2.7	5.2	1042.37	3275.43	6.76667	16.5	0.00649164	0.0050375	-7.2672	-7.63308	thiol
