# Supplementary material for: Genome-wide identification and analysis of Japonica and Indica cultivar-preferred transcripts in rice using 983 Affymetrix array data
Source: Rice (N Y). 2013 Aug 10;6:19. doi: 10.1186/1939-8433-6-19 (PMC4883688; doi:10.1186/1939-8433-6-19)
Supplement: Supplementary file 5 — Additional file 5: Table S2: Average log2 fold change data of eQTLs used in Figure 1. (XLSX 66 KB) [file 12284_2013_56_MOESM5_ESM.xlsx]

## Sheet: Table S2 for Figure 1
ProbeSetID	MSU_locus_id (Japonica)	BGI_Locus_id (Indica)	% Identity	e-value	average log2 intensity of indica	average log2 intensity of japonica	average log2 japonica/indica	Feature
Os.32544.1.S1_at	LOC_Os07g18930.1	Not identified in BGI genome sequence			1.61674	9.40204	7.7853	Deletion in indica
Os.50802.1.S1_at	LOC_Os03g08114.1	Not identified in BGI genome sequence			1.71268	5.41506	3.70238	Deletion in indica
Os.5040.1.S1_at	LOC_Os05g46954.1	Not identified in BGI genome sequence			1.73869	9.09478	7.35609	Deletion in indica
OsAffx.27757.1.S1_at	LOC_Os06g21750.1	Not identified in BGI genome sequence			1.75918	8.49458	6.7354	Deletion in indica
Os.27548.2.A1_at	LOC_Os06g08884.1	Not identified in BGI genome sequence			1.86499	7.21783	5.35285	Deletion in indica
Os.52253.1.S1_at	LOC_Os11g28420.1	Not identified in BGI genome sequence			1.91508	10.7835	8.8684	Deletion in indica
Os.36350.1.A1_at	LOC_Os04g09350.3	Not identified in BGI genome sequence			1.9704	5.73964	3.76924	Deletion in indica
Os.46731.1.S1_at	LOC_Os10g04674.1	Not identified in BGI genome sequence			2.16934	5.26884	3.0995	Deletion in indica
OsAffx.30932.1.S1_at	LOC_Os11g11580.1	Not identified in BGI genome sequence			2.23	5.47069	3.24069	Deletion in indica
Os.49584.1.S1_at	LOC_Os11g12270.1	Not identified in BGI genome sequence			2.32073	9.32208	7.00135	Deletion in indica
Os.7760.1.S1_at	LOC_Os01g51370.2	Not identified in BGI genome sequence			2.32456	8.14144	5.81689	Deletion in indica
Os.7007.1.S1_at	LOC_Os02g12150.1	Not identified in BGI genome sequence			2.33408	7.47919	5.14511	Deletion in indica
Os.51229.1.S1_at	LOC_Os07g15160.1	Not identified in BGI genome sequence			2.36453	6.39998	4.03545	Deletion in indica
Os.53740.1.S1_at	LOC_Os11g09850.2	Not identified in BGI genome sequence			2.39478	5.38621	2.99143	Deletion in indica
Os.49967.1.S1_at	LOC_Os02g14800.3	Not identified in BGI genome sequence			2.40819	6.16357	3.75539	Deletion in indica
Os.11685.1.S1_at	LOC_Os03g41200.1	Not identified in BGI genome sequence			2.42138	11.52	9.09864	Deletion in indica
OsAffx.3727.1.S1_at	LOC_Os04g05550.1	Not identified in BGI genome sequence			2.43533	6.04226	3.60693	Deletion in indica
Os.32596.3.S1_x_at	LOC_Os01g71624.1	Not identified in BGI genome sequence			2.4484	8.61728	6.16887	Deletion in indica
Os.52637.1.S1_x_at	LOC_Os12g15314.1	Not identified in BGI genome sequence			2.45004	8.15154	5.70151	Deletion in indica
Os.50578.1.S1_at	LOC_Os11g20239.1	Not identified in BGI genome sequence			2.47255	4.57447	2.10192	Deletion in indica
Os.50960.1.S1_at	LOC_Os02g53384.1	Not identified in BGI genome sequence			2.4773	4.57515	2.09784	Deletion in indica
Os.51332.1.S1_at	LOC_Os02g30530.1	Not identified in BGI genome sequence			2.48806	8.48846	6.00039	Deletion in indica
OsAffx.7215.1.S1_at	LOC_Os11g27120.1	Not identified in BGI genome sequence			2.50038	7.25509	4.75471	Deletion in indica
Os.51348.1.S2_at	LOC_Os02g24210.1	Not identified in BGI genome sequence			2.5095	7.11458	4.60508	Deletion in indica
Os.18313.1.S1_at	LOC_Os09g20579.1	Not identified in BGI genome sequence			2.51205	10.6851	8.17305	Deletion in indica
Os.20614.3.S1_x_at	LOC_Os01g36064.1	Not identified in BGI genome sequence			2.52502	6.89185	4.36683	Deletion in indica
Os.52306.1.S1_at	LOC_Os11g15000.1	Not identified in BGI genome sequence			2.53782	10.3604	7.82256	Deletion in indica
Os.8490.1.S1_at	LOC_Os01g69904.1	Not identified in BGI genome sequence			2.55676	9.15321	6.59645	Deletion in indica
Os.14164.1.S1_at	LOC_Os12g15222.1	Not identified in BGI genome sequence			2.57645	8.79814	6.22169	Deletion in indica
Os.39201.1.A1_at	LOC_Os01g05289.1	Not identified in BGI genome sequence			2.58687	10.8204	8.23353	Deletion in indica
Os.50499.1.S1_at	LOC_Os12g09550.1	Not identified in BGI genome sequence			2.599	6.98212	4.38312	Deletion in indica
Os.54514.1.S1_at	LOC_Os06g15570.1	Not identified in BGI genome sequence			2.62084	5.45779	2.83695	Deletion in indica
Os.15307.1.S1_at	LOC_Os12g09584.1	Not identified in BGI genome sequence			2.63006	8.73755	6.10749	Deletion in indica
Os.46731.2.S1_at	LOC_Os10g04674.3	Not identified in BGI genome sequence			2.63841	8.44518	5.80677	Deletion in indica
Os.54208.1.S1_at	LOC_Os05g18274.1	Not identified in BGI genome sequence			2.64797	7.66793	5.01996	Deletion in indica
Os.46107.1.S2_at	LOC_Os02g32250.1	Not identified in BGI genome sequence			2.77171	5.66274	2.89103	Deletion in indica
Os.39181.1.A1_at	LOC_Os02g57924.1	Not identified in BGI genome sequence			2.7992	8.91745	6.11825	Deletion in indica
Os.50577.1.A1_a_at	LOC_Os06g12170.1	Not identified in BGI genome sequence			2.82024	11.0595	8.23924	Deletion in indica
Os.8066.2.S1_at	LOC_Os02g29360.1	Not identified in BGI genome sequence			2.86284	8.01137	5.14853	Deletion in indica
Os.52162.1.S1_at	LOC_Os10g07004.1	Not identified in BGI genome sequence			2.88983	5.24504	2.3552	Deletion in indica
Os.51661.1.S1_at	LOC_Os01g64330.1	Not identified in BGI genome sequence			2.90436	7.37596	4.4716	Deletion in indica
Os.46459.1.S1_at	LOC_Os10g34409.1	Not identified in BGI genome sequence			2.91872	8.82466	5.90594	Deletion in indica
Os.9546.1.S1_at	LOC_Os06g41120.1	Not identified in BGI genome sequence			2.9344	9.32291	6.38852	Deletion in indica
Os.55307.1.S1_at	LOC_Os01g34590.1	Not identified in BGI genome sequence			2.94079	6.90524	3.96444	Deletion in indica
Os.49244.1.S1_at	LOC_Os04g24294.2	Not identified in BGI genome sequence			2.94193	6.16794	3.22601	Deletion in indica
Os.49914.2.S1_at	LOC_Os07g33730.1	Not identified in BGI genome sequence			2.95871	5.64098	2.68227	Deletion in indica
Os.11881.1.S1_at	LOC_Os06g41240.1	Not identified in BGI genome sequence			2.96466	10.3329	7.36825	Deletion in indica
Os.54210.1.A1_at	LOC_Os03g59774.1	Not identified in BGI genome sequence			2.9684	8.59703	5.62863	Deletion in indica
Os.35338.1.S1_at	LOC_Os05g10570.1	Not identified in BGI genome sequence			2.99693	6.21143	3.2145	Deletion in indica
Os.53331.2.S1_x_at	LOC_Os11g04910.1	Not identified in BGI genome sequence			2.99856	6.8807	3.88214	Deletion in indica
Os.49361.1.S1_at	LOC_Os06g11440.3	Not identified in BGI genome sequence			3.01743	9.50853	6.4911	Deletion in indica
Os.18650.1.S1_at	LOC_Os11g05330.1	Not identified in BGI genome sequence			3.02136	9.37801	6.35666	Deletion in indica
Os.54753.1.S1_at	LOC_Os06g49920.1	Not identified in BGI genome sequence			3.02816	7.92004	4.89187	Deletion in indica
Os.53312.1.S1_at	LOC_Os11g09830.1	Not identified in BGI genome sequence			3.04397	6.68911	3.64513	Deletion in indica
Os.49975.1.S1_at	LOC_Os06g49940.1	Not identified in BGI genome sequence			3.08372	7.3761	4.29239	Deletion in indica
Os.50202.1.S1_at	LOC_Os09g25934.1	Not identified in BGI genome sequence			3.09527	9.2801	6.18484	Deletion in indica
Os.11890.1.S1_at	LOC_Os02g40240.1	Not identified in BGI genome sequence			3.10891	9.32693	6.21802	Deletion in indica
Os.49260.1.S1_at	LOC_Os02g14800.4	Not identified in BGI genome sequence			3.11414	5.60833	2.49419	Deletion in indica
Os.15770.2.S1_at	LOC_Os07g35720.1	Not identified in BGI genome sequence			3.11644	7.28345	4.16701	Deletion in indica
Os.9454.1.S1_at	LOC_Os11g32780.1	Not identified in BGI genome sequence			3.12685	9.52416	6.39731	Deletion in indica
OsAffx.17626.1.S1_s_at	LOC_Os09g09944.1	Not identified in BGI genome sequence			3.14851	7.4244	4.2759	Deletion in indica
OsAffx.20651.1.S1_at	LOC_Os10g11022.1	Not identified in BGI genome sequence			3.23597	8.36412	5.12815	Deletion in indica
Os.51897.1.S1_x_at	LOC_Os12g04880.1	Not identified in BGI genome sequence			3.24264	8.6426	5.39996	Deletion in indica
Os.54344.1.S1_x_at	LOC_Os02g14800.1	Not identified in BGI genome sequence			3.27914	8.55231	5.27317	Deletion in indica
Os.56979.1.S1_x_at	LOC_Os01g20894.1	Not identified in BGI genome sequence			3.2892	7.19967	3.91047	Deletion in indica
Os.34515.1.A1_at	LOC_Os12g23780.1	Not identified in BGI genome sequence			3.35975	10.6498	7.29006	Deletion in indica
Os.52777.1.S1_s_at	LOC_Os05g36340.1	Not identified in BGI genome sequence			3.37489	11.0153	7.64036	Deletion in indica
Os.54690.1.S1_at	LOC_Os11g35150.1	Not identified in BGI genome sequence			3.45036	7.62629	4.17593	Deletion in indica
Os.50220.1.S1_at	LOC_Os08g06800.1	Not identified in BGI genome sequence			3.48273	8.57734	5.09461	Deletion in indica
OsAffx.31583.1.S1_at	LOC_Os12g04790.1	Not identified in BGI genome sequence			3.52681	9.92052	6.39372	Deletion in indica
Os.26809.1.S1_at	LOC_Os07g35700.1	Not identified in BGI genome sequence			3.57106	7.08486	3.5138	Deletion in indica
Os.34779.1.S1_at	LOC_Os01g06520.1	Not identified in BGI genome sequence			3.57588	7.15883	3.58295	Deletion in indica
OsAffx.15134.1.S1_s_at	LOC_Os05g46950.1	Not identified in BGI genome sequence			3.58445	8.75999	5.17554	Deletion in indica
Os.15737.1.S1_x_at	LOC_Os08g26710.1	Not identified in BGI genome sequence			3.6021	7.61251	4.01041	Deletion in indica
Os.49879.1.S1_at	LOC_Os11g45809.1	Not identified in BGI genome sequence			3.62489	8.17702	4.55213	Deletion in indica
Os.51354.1.S1_at	LOC_Os01g26070.1	Not identified in BGI genome sequence			3.62742	10.2713	6.6439	Deletion in indica
Os.9746.1.S1_at	LOC_Os02g06754.1	Not identified in BGI genome sequence			3.64031	8.25431	4.61401	Deletion in indica
Os.10180.1.S1_at	LOC_Os11g29140.1	Not identified in BGI genome sequence			3.64186	8.22973	4.58786	Deletion in indica
Os.53804.1.S1_at	LOC_Os02g12490.1	Not identified in BGI genome sequence			3.64591	5.86736	2.22146	Deletion in indica
Os.55131.1.S1_at	LOC_Os08g24182.1	Not identified in BGI genome sequence			3.64776	8.56356	4.9158	Deletion in indica
Os.52182.1.S1_at	LOC_Os06g08880.1	Not identified in BGI genome sequence			3.6717	7.10841	3.43671	Deletion in indica
Os.52360.1.S1_at	LOC_Os10g09684.1	Not identified in BGI genome sequence			3.6875	8.32596	4.63846	Deletion in indica
Os.30993.1.S1_at	LOC_Os07g12390.1	Not identified in BGI genome sequence			3.69065	9.8504	6.15975	Deletion in indica
Os.12027.1.S1_a_at	LOC_Os06g38210.1	Not identified in BGI genome sequence			3.73227	13.9638	10.2316	Deletion in indica
Os.46334.1.S1_x_at	LOC_Os10g20480.1	Not identified in BGI genome sequence			3.7647	7.49861	3.73392	Deletion in indica
Os.14086.1.S1_s_at	LOC_Os09g17049.1	Not identified in BGI genome sequence			3.77054	10.5986	6.82805	Deletion in indica
Os.10498.1.S1_at	LOC_Os10g35100.1	Not identified in BGI genome sequence			3.77109	11.8949	8.12385	Deletion in indica
Os.46342.1.S1_at	LOC_Os06g49930.1	Not identified in BGI genome sequence			3.79439	8.71021	4.91582	Deletion in indica
Os.38320.2.S1_at	LOC_Os05g05530.1	Not identified in BGI genome sequence			3.81005	7.01314	3.20309	Deletion in indica
Os.49356.1.S1_at	LOC_Os08g08570.1	Not identified in BGI genome sequence			3.82586	10.6133	6.78745	Deletion in indica
Os.54896.1.S1_at	LOC_Os02g43314.1	Not identified in BGI genome sequence			3.85688	7.49399	3.63711	Deletion in indica
Os.39278.1.A1_at	LOC_Os08g01240.1	Not identified in BGI genome sequence			3.87295	7.34158	3.46863	Deletion in indica
Os.52321.1.S1_at	LOC_Os06g16050.1	Not identified in BGI genome sequence			3.87779	9.51787	5.64008	Deletion in indica
Os.50870.1.S1_at	LOC_Os11g10550.1	Not identified in BGI genome sequence			3.88065	5.48397	1.60332	Deletion in indica
Os.50755.1.S1_at	LOC_Os07g32650.1	Not identified in BGI genome sequence			3.90549	7.37223	3.46675	Deletion in indica
Os.37304.1.S1_at	LOC_Os07g45439.1	Not identified in BGI genome sequence			4.00306	8.28906	4.286	Deletion in indica
Os.39800.1.S1_at	LOC_Os02g06760.1	Not identified in BGI genome sequence			4.0129	8.6233	4.6104	Deletion in indica
OsAffx.32010.3.S1_x_at	LOC_Os01g71620.1	Not identified in BGI genome sequence			4.04122	6.68435	2.64313	Deletion in indica
Os.54287.1.S1_at	LOC_Os06g15660.1	Not identified in BGI genome sequence			4.04195	8.99516	4.95321	Deletion in indica
Os.18013.1.S1_x_at	LOC_Os04g11980.1	Not identified in BGI genome sequence			4.13414	8.97889	4.84475	Deletion in indica
Os.49321.1.S2_at	LOC_Os11g17799.2	Not identified in BGI genome sequence			4.14007	6.623	2.48293	Deletion in indica
Os.49589.1.S1_at	LOC_Os12g25494.1	Not identified in BGI genome sequence			4.166	8.63438	4.46839	Deletion in indica
Os.37727.1.S1_at	LOC_Os06g15570.2	Not identified in BGI genome sequence			4.17917	9.21412	5.03495	Deletion in indica
Os.35648.1.S1_at	LOC_Os03g21664.1	Not identified in BGI genome sequence			4.18094	11.0265	6.84558	Deletion in indica
Os.49914.1.S1_at	LOC_Os07g33730.2	Not identified in BGI genome sequence			4.21853	8.11508	3.89655	Deletion in indica
Os.9098.1.S1_at	LOC_Os11g34820.1	Not identified in BGI genome sequence			4.23387	9.73165	5.49778	Deletion in indica
Os.51856.1.S1_at	LOC_Os10g20480.3	Not identified in BGI genome sequence			4.24547	6.3457	2.10023	Deletion in indica
Os.52631.1.S1_x_at	LOC_Os01g73070.1	Not identified in BGI genome sequence			4.25169	8.71805	4.46636	Deletion in indica
Os.51693.1.S1_at	LOC_Os02g06230.1	Not identified in BGI genome sequence			4.26398	7.89729	3.63331	Deletion in indica
Os.53075.1.S1_at	LOC_Os08g28030.1	Not identified in BGI genome sequence			4.26612	8.11196	3.84585	Deletion in indica
Os.6256.1.S1_a_at	LOC_Os07g39390.1	Not identified in BGI genome sequence			4.26774	9.85482	5.58708	Deletion in indica
Os.53944.1.A1_s_at	LOC_Os09g26554.1	Not identified in BGI genome sequence			4.30081	10.0033	5.70245	Deletion in indica
Os.51244.1.S1_at	LOC_Os05g34710.1	Not identified in BGI genome sequence			4.34735	10.7328	6.38544	Deletion in indica
Os.11349.1.S1_at	LOC_Os03g41200.4	Not identified in BGI genome sequence			4.35668	7.61723	3.26055	Deletion in indica
OsAffx.30906.1.S1_at	LOC_Os11g09710.1	Not identified in BGI genome sequence			4.3638	9.77122	5.40742	Deletion in indica
Os.9007.1.S1_s_at	LOC_Os01g26370.1	Not identified in BGI genome sequence			4.37792	7.90933	3.53141	Deletion in indica
Os.50940.1.S1_a_at	LOC_Os07g05440.1	Not identified in BGI genome sequence			4.38386	8.83697	4.45311	Deletion in indica
Os.27373.1.S1_at	LOC_Os12g21734.1	Not identified in BGI genome sequence			4.40647	8.70326	4.29679	Deletion in indica
Os.51777.1.S1_at	LOC_Os03g08114.2	Not identified in BGI genome sequence			4.44346	6.18478	1.74133	Deletion in indica
Os.37243.1.S1_at	LOC_Os01g51670.1	Not identified in BGI genome sequence			4.45062	9.04974	4.59911	Deletion in indica
Os.21800.1.S1_at	LOC_Os03g10250.1	Not identified in BGI genome sequence			4.47889	6.10154	1.62265	Deletion in indica
Os.27844.1.S1_at	LOC_Os04g15680.1	Not identified in BGI genome sequence			4.50558	8.07078	3.5652	Deletion in indica
Os.5266.1.S1_at	LOC_Os04g21580.1	Not identified in BGI genome sequence			4.55991	8.50158	3.94166	Deletion in indica
Os.27620.3.S1_at	LOC_Os11g11550.1	Not identified in BGI genome sequence			4.57462	7.77813	3.20351	Deletion in indica
Os.51784.1.S1_at	LOC_Os02g26790.1	Not identified in BGI genome sequence			4.57537	10.1997	5.62429	Deletion in indica
Os.20608.1.S1_at	LOC_Os03g29184.1	Not identified in BGI genome sequence			4.58253	9.85209	5.26956	Deletion in indica
Os.55242.1.S1_x_at	LOC_Os05g43174.1	Not identified in BGI genome sequence			4.597	9.26069	4.66369	Deletion in indica
Os.50168.1.S1_at	LOC_Os03g11840.1	Not identified in BGI genome sequence			4.60885	9.52706	4.91821	Deletion in indica
Os.7149.1.S1_at	LOC_Os12g36060.1	Not identified in BGI genome sequence			4.64991	11.7242	7.07431	Deletion in indica
Os.50127.1.S1_at	LOC_Os04g30030.1	Not identified in BGI genome sequence			4.65732	8.75887	4.10155	Deletion in indica
Os.55350.1.S1_at	LOC_Os05g13810.1	Not identified in BGI genome sequence			4.67119	9.11675	4.44556	Deletion in indica
Os.5300.1.S1_at	LOC_Os08g07550.1	Not identified in BGI genome sequence			4.67464	8.32649	3.65185	Deletion in indica
Os.10981.1.S1_at	LOC_Os11g34810.1	Not identified in BGI genome sequence			4.67949	9.63072	4.95123	Deletion in indica
Os.36544.1.A1_at	LOC_Os05g25650.1	Not identified in BGI genome sequence			4.75323	9.84934	5.09611	Deletion in indica
Os.49264.1.A1_x_at	LOC_Os04g24294.1	Not identified in BGI genome sequence			4.78239	8.29978	3.51739	Deletion in indica
Os.29998.1.S1_at	LOC_Os05g32474.1	Not identified in BGI genome sequence			4.83571	9.39522	4.55951	Deletion in indica
Os.11595.1.S2_at	LOC_Os01g57599.1	Not identified in BGI genome sequence			4.84368	8.90775	4.06408	Deletion in indica
Os.9757.1.S1_at	LOC_Os03g37864.1	Not identified in BGI genome sequence			4.87484	9.80693	4.93209	Deletion in indica
Os.7782.1.S1_at	LOC_Os06g16919.1	Not identified in BGI genome sequence			4.9378	9.1242	4.1864	Deletion in indica
Os.52349.1.A1_at	LOC_Os05g11064.1	Not identified in BGI genome sequence			4.94308	9.16775	4.22467	Deletion in indica
Os.51681.1.S1_x_at	LOC_Os06g38430.1	Not identified in BGI genome sequence			4.97028	8.33957	3.36929	Deletion in indica
Os.52625.1.S1_at	LOC_Os08g31440.1	Not identified in BGI genome sequence			4.98695	8.92932	3.94237	Deletion in indica
Os.52929.1.S1_x_at	LOC_Os01g51370.1	Not identified in BGI genome sequence			4.99243	10.2065	5.21407	Deletion in indica
Os.51476.1.S1_x_at	LOC_Os11g24700.1	Not identified in BGI genome sequence	?		5.05073	9.50326	4.45253	Deletion in indica
OsAffx.5049.1.S1_s_at	LOC_Os06g38660.1	Not identified in BGI genome sequence	?		5.05483	8.15354	3.09871	Deletion in indica
Os.52302.1.S1_at	LOC_Os02g23930.1	Not identified in BGI genome sequence	?		5.06638	7.44544	2.37906	Deletion in indica
Os.53124.1.S1_at	LOC_Os02g06770.1	Not identified in BGI genome sequence	?		5.17818	8.96707	3.78889	Deletion in indica
Os.53740.1.S1_s_at	LOC_Os11g09850.1	Not identified in BGI genome sequence	?		5.17947	9.67013	4.49066	Deletion in indica
Os.34819.1.S1_at	LOC_Os07g22494.4	Not identified in BGI genome sequence	?		5.19939	9.87229	4.67289	Deletion in indica
Os.52172.1.S1_x_at	LOC_Os03g47574.1	Not identified in BGI genome sequence	?		5.26895	7.64039	2.37144	Deletion in indica
Os.17937.1.S1_a_at	LOC_Os07g13234.1	Not identified in BGI genome sequence	?		5.60806	11.8339	6.22588	Deletion in indica
Os.28409.5.S1_at	LOC_Os05g10414.1	Not identified in BGI genome sequence	?		5.75148	11.6607	5.90925	Deletion in indica
Os.38208.1.S1_at	LOC_Os01g35930.1	Not identified in BGI genome sequence	?		5.77728	10.6649	4.88763	Deletion in indica
Os.34819.3.S1_x_at	LOC_Os07g22494.1	Not identified in BGI genome sequence	?		5.7819	8.49626	2.71436	Deletion in indica
Os.52501.1.S1_x_at	LOC_Os07g12570.1	Not identified in BGI genome sequence	?		5.89027	10.3178	4.4275	Deletion in indica
Os.49801.1.S1_s_at	LOC_Os01g29390.1	Not identified in BGI genome sequence	?		5.95497	9.05117	3.0962	Deletion in indica
Os.35073.1.S1_x_at	LOC_Os07g18944.1	Not identified in BGI genome sequence	?		5.99347	8.75284	2.75937	Deletion in indica
OsAffx.31028.1.A1_s_at	LOC_Os11g17799.1	Not identified in BGI genome sequence	?		6.08648	8.0332	1.94671	Deletion in indica
Os.24032.2.S1_at	LOC_Os03g42464.1	Not identified in BGI genome sequence	?		6.0945	8.04818	1.95368	Deletion in indica
Os.49433.1.S1_x_at	LOC_Os11g06934.1	Not identified in BGI genome sequence	?		6.14716	9.8598	3.71264	Deletion in indica
Os.8286.1.S1_at	LOC_Os07g20164.1	Not identified in BGI genome sequence	?		6.19573	10.8856	4.68989	Deletion in indica
Os.11239.1.S1_at	LOC_Os02g05199.1	Not identified in BGI genome sequence	?		6.23293	8.48727	2.25433	Deletion in indica
Os.35028.2.S1_x_at	LOC_Os04g23040.1	Not identified in BGI genome sequence	?		6.43454	10.7123	4.27778	Deletion in indica
Os.38191.1.S1_at	LOC_Os01g70720.1	Not identified in BGI genome sequence	?		6.4458	10.0926	3.6468	Deletion in indica
Os.49558.1.S1_at	LOC_Os05g29170.1	Not identified in BGI genome sequence	?		6.53288	10.9122	4.37934	Deletion in indica
Os.26897.1.S1_at	LOC_Os12g20390.1	Not identified in BGI genome sequence	?		6.76414	10.8132	4.04905	Deletion in indica
Os.49560.1.S1_at	LOC_Os09g20030.1	Not identified in BGI genome sequence	?		7.01401	8.63009	1.61608	Deletion in indica
Os.52506.1.S1_x_at	LOC_Os08g21879.1	Not identified in BGI genome sequence	?		7.17196	9.2225	2.05054	Deletion in indica
Os.46754.1.S1_at	LOC_Os09g20024.1	Not identified in BGI genome sequence	?		7.26221	11.0126	3.75034	Deletion in indica
Os.21810.1.S1_at	LOC_Os01g16130.1	Not identified in BGI genome sequence	?		7.30191	9.58824	2.28632	Deletion in indica
OsAffx.27473.1.S1_at	LOC_Os06g06580.1	Not identified in BGI genome sequence			5.65455	2.97091	-2.68364	Not identified in BGI genome sequence but exist in othe indica species
OsAffx.5375.1.S1_at	LOC_Os07g19310.1	Not identified in BGI genome sequence			6.83159	5.57605	-1.25554	Not identified in BGI genome sequence but exist in othe indica species
Os.25527.1.S1_at	LOC_Os07g31320.1	Not identified in BGI genome sequence			6.90856	3.70951	-3.19905	Not identified in BGI genome sequence but exist in othe indica species
OsAffx.32292.1.A1_at	LOC_Os12g34110.1	Not identified in BGI genome sequence			8.25051	5.35641	-2.8941	Not identified in BGI genome sequence but exist in othe indica species
Os.17396.1.S1_at	LOC_Os05g44610.1	Not identified in BGI genome sequence			8.27914	5.95245	-2.32668	Not identified in BGI genome sequence but exist in othe indica species
Os.38444.2.S1_at	LOC_Os05g20954.1	Not identified in BGI genome sequence			8.41136	4.84927	-3.56209	Not identified in BGI genome sequence but exist in othe indica species
Os.17004.1.S1_at	LOC_Os07g25730.1	Not identified in BGI genome sequence			8.45704	6.92905	-1.52799	Not identified in BGI genome sequence but exist in othe indica species
OsAffx.29875.1.S1_s_at	LOC_Os09g16520.1	Not identified in BGI genome sequence			8.92151	6.11486	-2.80665	Not identified in BGI genome sequence but exist in othe indica species
AFFX-OS-25SrRNA_s_at	LOC_Os09g00998.1	Not identified in BGI genome sequence			11.8196	8.75743	-3.06216	Not identified in BGI genome sequence but exist in othe indica species
OsAffx.31902.1.S1_x_at	LOC_Os01g73080.2	BGIOSGA000064-TA	100	0	5.18681	9.20289	4.01608	defects in promoter or epigenetic regulation
Os.35688.1.S1_at	LOC_Os11g44870.1	BGIOSGA001134-TA	100	0	6.77593	10.7571	3.98121	defects in promoter or epigenetic regulation
Os.38077.2.S1_x_at	LOC_Os01g40640.1	BGIOSGA001310-TA	100	0	6.69613	8.68344	1.98731	defects in promoter or epigenetic regulation
Os.54201.2.S1_x_at	LOC_Os01g22090.1	BGIOSGA001765-TA	100	0	4.88345	8.35873	3.47528	defects in promoter or epigenetic regulation
Os.38212.1.S1_at	LOC_Os01g52810.1	BGIOSGA004386-TA	100	7e-113	4.42437	9.87246	5.44809	defects in promoter or epigenetic regulation
Os.27078.1.S1_x_at	LOC_Os01g71630.1	BGIOSGA005158-TA	100	7e-26	1.6471	11.1022	9.45508	defects in promoter or epigenetic regulation
Os.7287.1.S1_x_at	LOC_Os02g55670.2	BGIOSGA005422-TA	100	1e-132	9.07863	10.6226	1.54395	defects in promoter or epigenetic regulation
Os.28065.2.S1_at	LOC_Os02g55670.1	BGIOSGA005423-TA	100	1e-152	6.02158	10.379	4.35739	defects in promoter or epigenetic regulation
Os.9326.1.S1_at	LOC_Os02g30470.1	BGIOSGA006405-TA	100	3e-107	5.28931	11.2916	6.00228	defects in promoter or epigenetic regulation
Os.35316.1.S1_at	LOC_Os02g06790.1	BGIOSGA007078-TA	100	0	3.01574	9.28544	6.2697	defects in promoter or epigenetic regulation
OsAffx.24440.1.S1_s_at	LOC_Os02g26794.1	BGIOSGA008176-TA	100	1e-55	5.87216	7.652	1.77984	defects in promoter or epigenetic regulation
Os.5776.1.S1_at	LOC_Os02g30600.1	BGIOSGA008285-TA	100	7e-108	5.03427	10.1633	5.12903	defects in promoter or epigenetic regulation
Os.1175.1.S1_at	LOC_Os03g55389.1	BGIOSGA009770-TA	100	0	10.3138	6.18439	-4.12939	defects in promoter or epigenetic regulation
Os.10435.1.S1_at	LOC_Os03g62060.1	BGIOSGA013895-TA	100	0	9.40538	5.85342	-3.55196	defects in promoter or epigenetic regulation
Os.56053.1.S1_at	LOC_Os04g43090.1	BGIOSGA014742-TA	100	5e-161	5.81916	2.79981	-3.01935	defects in promoter or epigenetic regulation
Os.11411.2.S1_a_at	LOC_Os04g40190.1	BGIOSGA014879-TA	100	0	6.92562	12.4341	5.50852	defects in promoter or epigenetic regulation
Os.49625.1.S2_at	LOC_Os04g25740.1	BGIOSGA015345-TA	100	2e-95	3.14191	7.32335	4.18144	defects in promoter or epigenetic regulation
Os.54954.1.S1_at	LOC_Os04g12744.1	BGIOSGA015595-TA	100	6e-163	3.13372	6.09344	2.95971	defects in promoter or epigenetic regulation
Os.14583.1.S1_at	LOC_Os04g12980.1	BGIOSGA015903-TA	100	0	6.44829	10.3257	3.87742	defects in promoter or epigenetic regulation
Os.49248.1.S2_at	LOC_Os04g21850.1	BGIOSGA016072-TA	100	9e-14	3.33724	7.66593	4.3287	defects in promoter or epigenetic regulation
Os.57175.1.S1_at	LOC_Os04g22660.1	BGIOSGA016086-TA	100	4e-121	2.31559	6.93964	4.62405	defects in promoter or epigenetic regulation
Os.25164.1.A1_at	LOC_Os02g32900.1	BGIOSGA016203-TA	100	0	7.3681	3.88122	-3.48688	defects in promoter or epigenetic regulation
Os.11369.1.S1_x_at	LOC_Os04g35010.1	BGIOSGA016427-TA	100	0	6.14943	10.3852	4.23572	defects in promoter or epigenetic regulation
Os.49287.1.S1_x_at	LOC_Os04g45834.1	BGIOSGA016854-TA	100	0	3.83613	8.68482	4.84868	defects in promoter or epigenetic regulation
Os.4892.1.S1_at	LOC_Os05g15530.1	BGIOSGA018450-TA	100	0	3.49782	7.60798	4.11016	defects in promoter or epigenetic regulation
OsAffx.15935.1.S1_at	LOC_Os06g45320.1	BGIOSGA020730-TA	100	3e-111	6.16653	4.49233	-1.67421	defects in promoter or epigenetic regulation
Os.54381.1.S1_at	LOC_Os06g38480.1	BGIOSGA020977-TA	100	0	4.55311	9.18362	4.63052	defects in promoter or epigenetic regulation
Os.53763.1.A1_at	LOC_Os06g38340.1	BGIOSGA020978-TA	100	0	2.35033	6.78851	4.43817	defects in promoter or epigenetic regulation
Os.51040.1.S1_at	LOC_Os08g23210.1	BGIOSGA023250-TA	100	2e-06	3.50733	7.15267	3.64534	defects in promoter or epigenetic regulation
OsAffx.28164.1.S1_at	LOC_Os06g48030.2	BGIOSGA023530-TA	100	0	10.896	2.47336	-8.4226	defects in promoter or epigenetic regulation
OsAffx.16631.1.S1_at	LOC_Os07g39210.1	BGIOSGA024019-TA	100	0	7.97635	5.17475	-2.8016	defects in promoter or epigenetic regulation
Os.38113.2.S1_a_at	LOC_Os07g11739.1	BGIOSGA024600-TA	100	0	4.0397	8.11409	4.07439	defects in promoter or epigenetic regulation
OsAffx.24280.2.S1_at	LOC_Os07g08150.1	BGIOSGA025248-TA	100	0	5.27035	9.59142	4.32107	defects in promoter or epigenetic regulation
OsAffx.17354.1.S1_x_at	LOC_Os08g35939.1	BGIOSGA026860-TA	100	2e-117	4.74125	7.69839	2.95715	defects in promoter or epigenetic regulation
Os.11220.1.S1_at	LOC_Os08g20680.1	BGIOSGA027220-TA	100	0	3.33902	9.41218	6.07316	defects in promoter or epigenetic regulation
Os.28080.1.A1_at	LOC_Os08g09860.1	BGIOSGA028153-TA	100	0	3.71964	11.2702	7.55052	defects in promoter or epigenetic regulation
Os.18313.1.S2_at	LOC_Os09g20579.2	BGIOSGA029879-TA	100	1e-74	4.66072	6.88241	2.22168	defects in promoter or epigenetic regulation
Os.18503.1.S1_s_at	LOC_Os09g22410.1	BGIOSGA030698-TA	100	3e-116	10.3056	5.56601	-4.73958	defects in promoter or epigenetic regulation
Os.52395.1.S1_x_at	LOC_Os09g25740.1	BGIOSGA030790-TA	100	2e-152	5.52006	8.304	2.78394	defects in promoter or epigenetic regulation
Os.10751.1.S1_at	LOC_Os10g41100.1	BGIOSGA031408-TA	100	0	4.46688	8.27343	3.80655	defects in promoter or epigenetic regulation
Os.27563.1.S1_at	LOC_Os10g13694.1	BGIOSGA032182-TA	100	2e-21	2.90273	8.87098	5.96825	defects in promoter or epigenetic regulation
Os.40388.1.S1_at	LOC_Os10g25300.1	BGIOSGA032851-TA	100	2e-52	4.97257	8.75422	3.78165	defects in promoter or epigenetic regulation
Os.53889.1.S1_at	LOC_Os10g34680.1	BGIOSGA033170-TA	100	0	5.64128	2.06432	-3.57696	defects in promoter or epigenetic regulation
Os.7121.1.S1_at	LOC_Os10g39470.1	BGIOSGA033376-TA	100	0	5.8806	11.3379	5.45729	defects in promoter or epigenetic regulation
Os.53336.1.S1_at	LOC_Os10g39510.1	BGIOSGA033379-TA	100	2e-85	2.89515	10.1295	7.23433	defects in promoter or epigenetic regulation
OsAffx.31405.1.S1_at	LOC_Os11g40410.1	BGIOSGA033626-TA	100	0	1.98034	8.01088	6.03054	defects in promoter or epigenetic regulation
Os.11110.1.S1_at	LOC_Os11g27730.1	BGIOSGA034029-TA	100	0	3.46524	9.19366	5.72842	defects in promoter or epigenetic regulation
Os.51000.1.S1_at	LOC_Os11g19800.1	BGIOSGA035171-TA	100	3e-105	4.53269	8.47539	3.94269	defects in promoter or epigenetic regulation
Os.10514.1.S1_at	LOC_Os11g28600.1	BGIOSGA035254-TA	100	4e-136	1.57671	10.7876	9.21089	defects in promoter or epigenetic regulation
Os.49819.1.S1_at	LOC_Os11g36200.1	BGIOSGA035467-TA	100	0	4.96721	8.51123	3.54402	defects in promoter or epigenetic regulation
Os.57133.1.S1_at	LOC_Os12g08030.1	BGIOSGA037100-TA	100	0	4.28552	8.51505	4.22953	defects in promoter or epigenetic regulation
Os.9360.1.S1_at	LOC_Os12g40300.1	BGIOSGA037716-TA	100	0	10.9257	8.13868	-2.78702	defects in promoter or epigenetic regulation
Os.27105.1.S2_s_at	LOC_Os11g26350.1	BGIOSGA037863-TA	100	3e-180	3.33043	7.75399	4.42357	defects in promoter or epigenetic regulation
Os.27740.1.S1_at	LOC_Os11g09979.1	BGIOSGA038017-TA	100	1e-51	3.63605	11.3195	7.68345	defects in promoter or epigenetic regulation
OsAffx.27815.1.S1_s_at	LOC_Os06g24990.1	BGIOSGA038158-TA	100	3e-103	10.7845	2.99053	-7.79401	defects in promoter or epigenetic regulation
Os.27312.1.A1_a_at	LOC_Os06g51524.1	BGIOSGA038234-TA	100	1e-99	4.08255	10.1378	6.0553	defects in promoter or epigenetic regulation
Os.49309.1.S1_at	LOC_Os01g39680.1	BGIOSGA040732-TA	100	3e-176	3.62302	8.60659	4.98357	defects in promoter or epigenetic regulation
Os.44418.1.S1_at	LOC_Os07g11150.1	BGIOSGA007454-TA	99.95	0	8.30696	4.58188	-3.72507	defects in promoter or epigenetic regulation
OsAffx.7303.1.S1_at	LOC_Os11g35490.1	BGIOSGA035448-TA	99.94	0	4.98895	3.5502	-1.43876	defects in promoter or epigenetic regulation
Os.55509.1.S1_at	LOC_Os08g34240.1	BGIOSGA028744-TA	99.93	0	11.898	9.36629	-2.53174	defects in promoter or epigenetic regulation
Os.12223.2.S1_at	LOC_Os03g53410.1	BGIOSGA013062-TA	99.92	0	6.68484	5.05462	-1.63023	defects in promoter or epigenetic regulation
Os.25470.1.S1_at	LOC_Os01g28300.1	BGIOSGA003566-TA	99.91	0	9.76025	4.42066	-5.33958	defects in promoter or epigenetic regulation
Os.35456.1.S1_at	LOC_Os06g38450.1	BGIOSGA040716-TA	99.91	0	4.15987	8.05316	3.89329	defects in promoter or epigenetic regulation
Os.11473.1.A1_at	LOC_Os02g41580.1	BGIOSGA008650-TA	99.89	0	9.32747	6.9908	-2.33667	defects in promoter or epigenetic regulation
Os.7473.1.S1_at	LOC_Os06g11440.1	BGIOSGA021658-TA	99.88	0	6.76443	9.14963	2.38519	defects in promoter or epigenetic regulation
OsAffx.30503.1.S1_at	LOC_Os10g22720.1	BGIOSGA032798-TA	99.87	0	6.68803	2.65888	-4.02915	defects in promoter or epigenetic regulation
OsAffx.14375.1.S1_at	LOC_Os04g52210.1	BGIOSGA017095-TA	99.86	0	7.71644	3.50214	-4.21431	defects in promoter or epigenetic regulation
OsAffx.2947.1.S1_at	LOC_Os02g43370.1	BGIOSGA005931-TA	99.85	0	9.71382	6.68237	-3.03145	defects in promoter or epigenetic regulation
Os.50983.1.S1_at	LOC_Os04g40180.1	BGIOSGA016608-TA	99.85	0	6.24381	10.8665	4.62269	defects in promoter or epigenetic regulation
Os.16099.1.S1_at	LOC_Os01g18860.1	BGIOSGA001851-TA	99.84	0	11.5838	7.12257	-4.46121	defects in promoter or epigenetic regulation
Os.50888.1.S1_at	LOC_Os12g07500.1	BGIOSGA036545-TA	99.84	0	4.60983	10.3709	5.76106	defects in promoter or epigenetic regulation
Os.27304.1.A1_at	LOC_Os04g52660.1	BGIOSGA017130-TA	99.83	0	3.40076	10.8779	7.47709	defects in promoter or epigenetic regulation
Os.53546.1.S1_s_at	LOC_Os03g10100.1	BGIOSGA012047-TA	99.81	0	6.92837	8.47842	1.55005	defects in promoter or epigenetic regulation
Os.57431.1.A1_at	LOC_Os04g53350.1	BGIOSGA014312-TA	99.81	0	7.11099	4.55286	-2.55813	defects in promoter or epigenetic regulation
Os.52954.1.S1_at	LOC_Os08g17370.1	BGIOSGA027301-TA	99.81	0	5.37223	8.90945	3.53722	defects in promoter or epigenetic regulation
Os.6747.1.S1_a_at	LOC_Os01g71540.1	BGIOSGA005144-TA	99.79	0	2.21259	13.3	11.0874	defects in promoter or epigenetic regulation
Os.32335.1.S1_at	LOC_Os01g02960.1	BGIOSGA038091-TA	99.79	0	5.65249	10.0842	4.4317	defects in promoter or epigenetic regulation
OsAffx.24805.1.S1_s_at	LOC_Os02g50140.1	BGIOSGA008997-TA	99.78	0	5.03482	7.50648	2.47165	defects in promoter or epigenetic regulation
Os.55701.1.S1_at	LOC_Os12g09220.1	BGIOSGA036487-TA	99.78	0	3.48733	8.11574	4.62841	defects in promoter or epigenetic regulation
Os.39619.1.A1_at	LOC_Os12g36900.1	BGIOSGA037576-TA	99.78	0	3.22681	9.32459	6.09778	defects in promoter or epigenetic regulation
Os.24387.1.A1_s_at	LOC_Os12g37110.1	BGIOSGA037582-TA	99.78	0	7.60649	2.81871	-4.78778	defects in promoter or epigenetic regulation
Os.2123.1.S1_at	LOC_Os01g54300.1	BGIOSGA000837-TA	99.77	0	7.70207	4.58523	-3.11685	defects in promoter or epigenetic regulation
Os.54174.1.S1_at	LOC_Os02g21260.1	BGIOSGA006596-TA	99.77	0	4.85963	9.98265	5.12302	defects in promoter or epigenetic regulation
OsAffx.26752.1.S1_at	LOC_Os05g06000.1	BGIOSGA019193-TA	99.76	0	6.51245	4.27642	-2.23603	defects in promoter or epigenetic regulation
OsAffx.5159.1.S1_at	LOC_Os06g50510.1	BGIOSGA023612-TA	99.75	0	2.25133	7.07204	4.82071	defects in promoter or epigenetic regulation
Os.53096.1.S1_at	LOC_Os07g28920.1	BGIOSGA024328-TA	99.75	0	7.3415	5.0221	-2.3194	defects in promoter or epigenetic regulation
Os.53278.1.S1_at	LOC_Os03g18880.1	BGIOSGA010906-TA	99.73	0	3.91938	8.32283	4.40344	defects in promoter or epigenetic regulation
Os.53700.1.S1_at	LOC_Os09g32310.1	BGIOSGA031028-TA	99.73	0	4.06975	8.39327	4.32352	defects in promoter or epigenetic regulation
OsAffx.31072.1.S1_at	LOC_Os11g20160.1	BGIOSGA034101-TA	99.73	0	8.48599	4.8759	-3.6101	defects in promoter or epigenetic regulation
Os.10969.1.S1_at	LOC_Os12g20410.1	BGIOSGA038131-TA	99.73	0	5.95008	11.1239	5.17382	defects in promoter or epigenetic regulation
Os.51991.1.S1_at	LOC_Os02g38392.1	BGIOSGA008546-TA	99.72	0	4.18178	8.4872	4.30542	defects in promoter or epigenetic regulation
Os.22624.1.A1_at	LOC_Os02g43920.1	BGIOSGA008744-TA	99.72	0	8.30256	4.83101	-3.47156	defects in promoter or epigenetic regulation
Os.27034.1.A1_at	LOC_Os05g25080.2	BGIOSGA019603-TA	99.72	0	8.33052	3.89267	-4.43785	defects in promoter or epigenetic regulation
Os.7327.1.S2_a_at	LOC_Os03g01940.1	BGIOSGA011595-TA	99.71	0	6.95797	10.1687	3.21077	defects in promoter or epigenetic regulation
Os.7991.1.S1_at	LOC_Os04g41620.1	BGIOSGA014808-TA	99.71	0	3.5677	7.60456	4.03686	defects in promoter or epigenetic regulation
Os.52908.1.S1_at	LOC_Os11g11240.1	BGIOSGA015907-TA	99.71	0	8.95842	3.5986	-5.35982	defects in promoter or epigenetic regulation
Os.9778.1.S1_at	LOC_Os07g45570.1	BGIOSGA026284-TA	99.71	0	3.84239	7.46418	3.6218	defects in promoter or epigenetic regulation
Os.33401.2.S1_x_at	LOC_Os01g68510.1	BGIOSGA005034-TA	99.7	0	2.41384	6.94105	4.52721	defects in promoter or epigenetic regulation
Os.15513.2.S1_x_at	LOC_Os10g22100.1	BGIOSGA032782-TA	99.7	0	6.27872	9.97386	3.69513	defects in promoter or epigenetic regulation
Os.10277.1.S1_at	LOC_Os04g09654.1	BGIOSGA015497-TA	99.69	0	5.00386	9.16738	4.16352	defects in promoter or epigenetic regulation
Os.10201.1.S1_at	LOC_Os06g09020.2	BGIOSGA022447-TA	99.69	0	6.78348	11.2	4.41648	defects in promoter or epigenetic regulation
OsAffx.28200.1.S1_at	LOC_Os06g50450.1	BGIOSGA023611-TA	99.69	0	8.48294	4.40127	-4.08167	defects in promoter or epigenetic regulation
Os.53458.1.S1_at	LOC_Os09g17560.1	BGIOSGA029945-TA	99.69	0	2.70123	7.15723	4.456	defects in promoter or epigenetic regulation
OsAffx.18862.1.S1_at	LOC_Os05g27650.1	BGIOSGA018262-TA	99.68	9e-164	5.42802	2.45707	-2.97094	defects in promoter or epigenetic regulation
Os.54153.1.S1_at	LOC_Os08g24310.1	BGIOSGA028468-TA	99.68	0	3.42063	6.88813	3.46751	defects in promoter or epigenetic regulation
Os.52276.1.S1_at	LOC_Os09g35980.1	BGIOSGA029394-TA	99.68	0	7.96847	5.06447	-2.904	defects in promoter or epigenetic regulation
Os.34111.1.S1_at	LOC_Os01g50970.1	BGIOSGA004293-TA	99.67	0	3.36642	7.85514	4.48872	defects in promoter or epigenetic regulation
Os.8550.1.S1_x_at	LOC_Os05g46630.1	BGIOSGA017636-TA	99.67	0	4.75268	9.26226	4.50958	defects in promoter or epigenetic regulation
Os.27445.1.S1_at	LOC_Os11g17290.1	BGIOSGA035110-TA	99.67	0	3.6994	11.6347	7.93531	defects in promoter or epigenetic regulation
Os.18422.1.A1_at	LOC_Os07g06500.1	BGIOSGA024789-TA	99.66	0	6.91434	10.7711	3.85679	defects in promoter or epigenetic regulation
OsAffx.12897.1.S1_at	LOC_Os03g17410.1	BGIOSGA010973-TA	99.65	0	7.95704	2.50414	-5.45291	defects in promoter or epigenetic regulation
Os.49157.1.S1_s_at	LOC_Os04g01710.1	BGIOSGA015726-TA	99.65	0	9.10866	4.98304	-4.12563	defects in promoter or epigenetic regulation
OsAffx.26652.1.S1_at	LOC_Os04g58060.1	BGIOSGA017350-TA	99.65	0	3.5164	8.80993	5.29353	defects in promoter or epigenetic regulation
Os.29745.1.S1_at	LOC_Os07g12560.1	BGIOSGA024580-TA	99.65	0	4.86743	7.46653	2.59909	defects in promoter or epigenetic regulation
OsAffx.16103.1.S1_at	LOC_Os07g05680.1	BGIOSGA024811-TA	99.65	2e-147	7.9711	5.06722	-2.90388	defects in promoter or epigenetic regulation
Os.14325.1.S1_at	LOC_Os12g39970.1	BGIOSGA035913-TA	99.65	0	13.0309	9.79352	-3.23742	defects in promoter or epigenetic regulation
OsAffx.26017.1.S1_at	LOC_Os04g13260.1	BGIOSGA015914-TA	99.64	2e-144	8.40309	2.98399	-5.4191	defects in promoter or epigenetic regulation
Os.15801.1.S1_at	LOC_Os11g03290.1	BGIOSGA034712-TA	99.64	0	6.93008	3.09406	-3.83602	defects in promoter or epigenetic regulation
OsAffx.30909.1.S1_at	LOC_Os11g09820.1	BGIOSGA034343-TA	99.63	0	7.04797	4.91266	-2.13531	defects in promoter or epigenetic regulation
OsAffx.26560.1.S1_at	LOC_Os04g51480.1	BGIOSGA017061-TA	99.62	0	7.7947	3.93961	-3.85508	defects in promoter or epigenetic regulation
Os.51987.1.S1_s_at	LOC_Os06g29630.1	BGIOSGA021203-TA	99.62	0	4.54813	8.44086	3.89273	defects in promoter or epigenetic regulation
OsAffx.31501.1.S1_at	LOC_Os11g45850.1	BGIOSGA033569-TA	99.62	0	4.15179	8.14839	3.9966	defects in promoter or epigenetic regulation
Os.51165.1.S1_at	LOC_Os11g19840.1	BGIOSGA034106-TA	99.61	0	7.90138	3.94348	-3.9579	defects in promoter or epigenetic regulation
OsAffx.30872.1.S1_s_at	LOC_Os11g08020.1	BGIOSGA034382-TA	99.61	0	8.4609	5.6647	-2.7962	defects in promoter or epigenetic regulation
Os.51096.1.S1_x_at	LOC_Os12g10710.1	BGIOSGA036459-TA	99.61	0	4.55603	6.90202	2.34599	defects in promoter or epigenetic regulation
OsAffx.19258.2.S1_x_at	LOC_Os05g50530.1	BGIOSGA028445-TA	99.59	0	8.50689	3.90694	-4.59995	defects in promoter or epigenetic regulation
OsAffx.26001.1.S1_at	LOC_Os10g22394.1	BGIOSGA032788-TA	99.59	0	5.24312	2.48426	-2.75886	defects in promoter or epigenetic regulation
OsAffx.11801.1.S1_at	LOC_Os01g70010.1	BGIOSGA000224-TA	99.58	0	10.9662	8.70013	-2.26609	defects in promoter or epigenetic regulation
Os.38296.1.S1_at	LOC_Os01g05540.1	BGIOSGA002393-TA	99.58	0	7.58007	11.1392	3.55917	defects in promoter or epigenetic regulation
OsAffx.25071.1.S1_at	LOC_Os03g12680.1	BGIOSGA011183-TA	99.58	0	6.85014	4.12849	-2.72165	defects in promoter or epigenetic regulation
OsAffx.27769.1.S1_at	LOC_Os06g22460.1	BGIOSGA021323-TA	99.58	0	7.27016	3.89425	-3.37591	defects in promoter or epigenetic regulation
Os.46889.1.S1_at	LOC_Os10g22170.1	BGIOSGA032784-TA	99.58	0	3.06188	9.74226	6.68038	defects in promoter or epigenetic regulation
Os.53989.1.S1_at	LOC_Os03g07750.1	BGIOSGA011355-TA	99.57	0	3.88415	9.97927	6.09512	defects in promoter or epigenetic regulation
Os.47720.1.S1_s_at	LOC_Os03g37950.1	BGIOSGA013003-TA	99.57	0	10.2219	7.7945	-2.42738	defects in promoter or epigenetic regulation
Os.49397.2.S1_at	LOC_Os04g14450.1	BGIOSGA015554-TA	99.57	0	1.88429	6.36894	4.48465	defects in promoter or epigenetic regulation
Os.47763.1.A1_s_at	LOC_Os08g18000.1	BGIOSGA027282-TA	99.57	0	7.5648	3.67057	-3.89423	defects in promoter or epigenetic regulation
Os.16593.1.S1_at	LOC_Os11g11320.1	BGIOSGA034275-TA	99.57	2e-118	7.75953	3.94851	-3.81102	defects in promoter or epigenetic regulation
Os.57569.2.A1_s_at	LOC_Os08g04500.1	BGIOSGA027683-TA	99.55	0	3.23259	8.572	5.3394	defects in promoter or epigenetic regulation
Os.52448.1.S1_x_at	LOC_Os03g57910.1	BGIOSGA009662-TA	99.54	0	4.07849	8.1334	4.05491	defects in promoter or epigenetic regulation
OsAffx.24262.1.S1_at	LOC_Os02g14900.1	BGIOSGA007885-TA	99.51	0	2.97162	8.68107	5.70946	defects in promoter or epigenetic regulation
Os.52430.1.S1_at	LOC_Os12g07950.1	BGIOSGA036526-TA	99.49	0	4.19328	9.14424	4.95096	defects in promoter or epigenetic regulation
Os.12960.1.S1_at	LOC_Os12g06740.1	BGIOSGA037044-TA	99.49	0	5.28792	8.49156	3.20364	defects in promoter or epigenetic regulation
Os.49534.1.S1_x_at	LOC_Os08g17160.1	BGIOSGA028351-TA	99.48	0	4.73394	8.49793	3.76399	defects in promoter or epigenetic regulation
Os.55160.1.S1_at	LOC_Os12g01880.1	BGIOSGA036867-TA	99.48	0	2.58996	7.11982	4.52986	defects in promoter or epigenetic regulation
Os.49483.1.S1_at	LOC_Os03g08284.1	BGIOSGA011982-TA	99.47	2e-94	1.51342	8.57481	7.06139	defects in promoter or epigenetic regulation
Os.48092.1.A1_at	LOC_Os09g38900.1	BGIOSGA039471-TA	99.47	0	8.82943	6.08521	-2.74421	defects in promoter or epigenetic regulation
Os.23204.1.S1_at	LOC_Os03g31160.1	BGIOSGA012912-TA	99.46	0	6.26695	10.1911	3.92412	defects in promoter or epigenetic regulation
Os.15852.1.S1_at	LOC_Os10g03320.1	BGIOSGA032451-TA	99.46	0	9.32992	5.30333	-4.02658	defects in promoter or epigenetic regulation
Os.54937.1.S1_at	LOC_Os08g41780.1	BGIOSGA026594-TA	99.45	0	2.62708	6.47806	3.85097	defects in promoter or epigenetic regulation
OsAffx.22672.1.S1_at	LOC_Os03g47650.1	BGIOSGA013332-TA	99.43	0	6.78404	5.25117	-1.53287	defects in promoter or epigenetic regulation
Os.6046.1.S2_at	LOC_Os06g42060.2	BGIOSGA020848-TA	99.43	0	5.25145	8.86571	3.61426	defects in promoter or epigenetic regulation
Os.6046.1.S1_at	LOC_Os06g42060.1	BGIOSGA020848-TA	99.42	2e-180	3.22166	9.29846	6.0768	defects in promoter or epigenetic regulation
Os.36460.1.S1_at	LOC_Os07g13870.1	BGIOSGA024545-TA	99.42	0	9.33712	6.84348	-2.49364	defects in promoter or epigenetic regulation
OsAffx.29174.1.S1_at	LOC_Os08g13130.1	BGIOSGA027421-TA	99.41	6e-175	5.07257	3.38349	-1.68907	defects in promoter or epigenetic regulation
Os.50187.1.S1_at	LOC_Os11g15010.1	BGIOSGA034190-TA	99.41	0	4.12816	8.88275	4.7546	defects in promoter or epigenetic regulation
OsAffx.14387.1.S1_at	LOC_Os04g52970.1	BGIOSGA017149-TA	99.4	0	2.43886	6.19908	3.76022	defects in promoter or epigenetic regulation
OsAffx.20641.1.S1_at	LOC_Os10g10750.1	BGIOSGA016017-TA	99.39	0	7.16681	3.26112	-3.90569	defects in promoter or epigenetic regulation
OsAffx.28760.2.S1_at	LOC_Os07g35180.1	BGIOSGA025874-TA	99.36	2e-76	8.15121	3.82324	-4.32797	defects in promoter or epigenetic regulation
OsAffx.22944.4.S1_at	LOC_Os01g01760.1	BGIOSGA037050-TA	99.36	0	3.10029	7.27534	4.17505	defects in promoter or epigenetic regulation
Os.53355.1.S1_at	LOC_Os02g34990.1	BGIOSGA008423-TA	99.35	0	2.10266	6.9302	4.82754	defects in promoter or epigenetic regulation
Os.26889.1.S1_at	LOC_Os12g28137.1	BGIOSGA037368-TA	99.35	0	5.95572	9.73144	3.77572	defects in promoter or epigenetic regulation
Os.53105.1.S1_at	LOC_Os11g04140.1	BGIOSGA034741-TA	99.34	0	2.03585	6.6029	4.56705	defects in promoter or epigenetic regulation
OsAffx.26070.3.S1_x_at	LOC_Os03g21660.1	BGIOSGA025537-TA	99.33	0	1.66807	3.6955	2.02743	defects in promoter or epigenetic regulation
OsAffx.27374.1.S1_x_at	LOC_Os05g48790.3	BGIOSGA017568-TA	99.31	2e-148	4.39688	7.73927	3.34239	defects in promoter or epigenetic regulation
Os.54515.1.S2_at	LOC_Os04g14710.1	BGIOSGA015543-TA	99.3	0	3.55701	7.57265	4.01564	defects in promoter or epigenetic regulation
Os.14258.1.S1_at	LOC_Os08g33082.1	BGIOSGA028705-TA	99.3	0	6.25509	10.196	3.9409	defects in promoter or epigenetic regulation
Os.12201.2.S1_at	LOC_Os09g27820.1	BGIOSGA030879-TA	99.28	0	6.19029	10.1534	3.96313	defects in promoter or epigenetic regulation
Os.53297.1.S1_at	LOC_Os08g01514.1	BGIOSGA027789-TA	99.25	4e-136	5.49657	9.90415	4.40758	defects in promoter or epigenetic regulation
Os.53891.1.S1_at	LOC_Os09g11890.1	BGIOSGA030455-TA	99.25	0	3.79836	7.98102	4.18265	defects in promoter or epigenetic regulation
OsAffx.13783.1.S1_at	LOC_Os04g11970.1	BGIOSGA036321-TA	99.25	0	8.49296	5.69543	-2.79752	defects in promoter or epigenetic regulation
Os.48373.1.S1_at	LOC_Os04g59210.1	BGIOSGA014039-TA	99.23	0	6.16863	3.84641	-2.32222	defects in promoter or epigenetic regulation
Os.47979.1.A1_at	LOC_Os05g33220.1	BGIOSGA019837-TA	99.22	0	2.82089	6.54354	3.72265	defects in promoter or epigenetic regulation
OsAffx.4968.1.S1_at	LOC_Os06g30090.1	BGIOSGA022967-TA	99.21	0	6.26867	3.08813	-3.18054	defects in promoter or epigenetic regulation
Os.8503.1.S1_at	LOC_Os06g39110.1	BGIOSGA023181-TA	99.21	0	5.4777	10.165	4.68727	defects in promoter or epigenetic regulation
Os.48030.1.A1_at	LOC_Os08g35980.1	BGIOSGA015890-TA	99.2	0	5.59697	2.93957	-2.6574	defects in promoter or epigenetic regulation
Os.54710.1.S1_at	LOC_Os04g22720.1	BGIOSGA016090-TA	99.2	0	4.53058	8.06139	3.53081	defects in promoter or epigenetic regulation
Os.35523.1.S1_at	LOC_Os02g20934.1	BGIOSGA023268-TA	99.2	2e-126	4.79025	10.6262	5.83597	defects in promoter or epigenetic regulation
Os.46127.1.S1_at	LOC_Os10g35260.1	BGIOSGA031622-TA	99.19	0	2.89458	7.37702	4.48244	defects in promoter or epigenetic regulation
OsAffx.29419.2.S1_x_at	LOC_Os01g62750.1	BGIOSGA001989-TA	99.18	0	4.25243	8.00255	3.75011	defects in promoter or epigenetic regulation
Os.47957.1.S1_at	LOC_Os12g39710.1	BGIOSGA037692-TA	99.16	0	4.14512	7.96486	3.81974	defects in promoter or epigenetic regulation
OsAffx.27060.1.S1_at	LOC_Os01g05920.1	BGIOSGA040456-TA	99.15	0	1.68763	6.20004	4.51241	defects in promoter or epigenetic regulation
Os.53006.1.S1_at	LOC_Os03g63870.1	BGIOSGA004042-TA	99.13	0	4.28242	10.4351	6.15266	defects in promoter or epigenetic regulation
Os.10028.2.S1_at	LOC_Os04g29920.1	BGIOSGA015413-TA	99.13	0	2.03955	6.80512	4.76557	defects in promoter or epigenetic regulation
Os.30021.1.S1_at	LOC_Os03g61330.1	BGIOSGA013857-TA	99.12	0	4.15101	8.40108	4.25007	defects in promoter or epigenetic regulation
Os.23627.1.A1_at	LOC_Os02g57860.1	BGIOSGA005329-TA	99.06	0	8.69936	3.16796	-5.5314	defects in promoter or epigenetic regulation
Os.34626.1.S1_a_at	LOC_Os03g01490.1	BGIOSGA011617-TA	99.05	0	5.71506	9.89819	4.18313	defects in promoter or epigenetic regulation
OsAffx.17400.1.S1_at	LOC_Os01g20820.1	BGIOSGA036307-TA	99.02	5e-46	6.30828	11.7291	5.42085	defects in promoter or epigenetic regulation
OsAffx.17623.1.S1_at	LOC_Os09g09750.1	BGIOSGA018701-TA	99.01	0	6.33051	4.00576	-2.32475	defects in promoter or epigenetic regulation
Os.4905.4.S1_a_at	LOC_Os06g10770.1	BGIOSGA022530-TA	98.99	0	8.22007	10.3677	2.14763	weak mismatch
OsAffx.28903.1.S1_x_at	LOC_Os07g44670.1	BGIOSGA023836-TA	98.99	0	6.3225	3.51763	-2.80488	weak mismatch
OsAffx.29473.1.S1_at	LOC_Os08g32440.1	BGIOSGA028683-TA	98.98	0	3.04739	7.34162	4.29424	weak mismatch
Os.11807.1.S1_at	LOC_Os06g38294.1	BGIOSGA020982-TA	98.96	0	5.2639	9.44644	4.18254	weak mismatch
Os.6645.1.S1_at	LOC_Os07g25050.1	BGIOSGA025592-TA	98.96	4e-146	4.46726	8.64775	4.18049	weak mismatch
Os.28858.1.S1_at	LOC_Os01g27590.1	BGIOSGA034916-TA	98.94	0	1.91261	8.50363	6.59102	weak mismatch
Os.56161.1.S1_at	LOC_Os03g39160.1	BGIOSGA013038-TA	98.92	0	6.38604	5.02895	-1.35709	weak mismatch
Os.49895.1.S1_x_at	LOC_Os11g41170.1	BGIOSGA035581-TA	98.92	0	6.05709	8.13878	2.08169	weak mismatch
Os.17370.3.S1_at	LOC_Os04g15550.1	BGIOSGA014005-TA	98.9	0	4.55481	8.31454	3.75973	weak mismatch
Os.17370.2.S1_x_at	LOC_Os04g15550.3	BGIOSGA014005-TA	98.9	0	6.26148	10.1452	3.88374	weak mismatch
Os.11098.1.S1_at	LOC_Os05g45030.1	BGIOSGA020228-TA	98.9	0	8.41179	11.7117	3.29993	weak mismatch
Os.46786.1.S1_at	LOC_Os10g29650.1	BGIOSGA032999-TA	98.9	0	4.09728	6.33248	2.2352	weak mismatch
Os.50877.1.S1_at	LOC_Os12g10710.2	BGIOSGA036459-TA	98.89	0	6.25075	9.73708	3.48633	weak mismatch
Os.18594.1.S2_at	LOC_Os11g09940.1	BGIOSGA034343-TA	98.88	0	2.40372	10.5707	8.16699	weak mismatch
OsAffx.13663.1.S1_x_at	LOC_Os01g62100.1	BGIOSGA004764-TA	98.87	0	2.91783	8.02211	5.10429	weak mismatch
Os.52333.1.S1_at	LOC_Os01g24490.1	BGIOSGA001704-TA	98.86	0	4.05605	7.77569	3.71964	weak mismatch
Os.1563.1.S1_at	LOC_Os01g22370.1	BGIOSGA003402-TA	98.86	0	6.53241	11.0048	4.47241	weak mismatch
Os.51588.1.S1_x_at	LOC_Os07g01300.1	BGIOSGA024979-TA	98.86	2e-179	2.94552	7.51924	4.57372	weak mismatch
Os.7279.1.S1_at	LOC_Os12g22810.1	BGIOSGA006626-TA	98.85	5e-177	3.49127	5.02912	1.53785	weak mismatch
Os.7279.2.S1_x_at	LOC_Os12g22810.2	BGIOSGA006626-TA	98.85	2e-177	6.72299	9.71286	2.98987	weak mismatch
Os.3415.1.S1_at	LOC_Os10g39680.1	BGIOSGA033387-TA	98.85	0	3.25085	9.81166	6.56082	weak mismatch
OsAffx.26018.1.S1_at	LOC_Os04g13270.1	BGIOSGA015915-TA	98.81	6e-81	10.0442	4.06108	-5.98307	weak mismatch
Os.50297.1.S1_at	LOC_Os06g30710.1	BGIOSGA022985-TA	98.81	0	3.48976	7.39938	3.90962	weak mismatch
Os.50297.2.S1_at	LOC_Os06g30710.2	BGIOSGA022985-TA	98.81	0	2.41471	7.13091	4.7162	weak mismatch
Os.52384.1.A1_at	LOC_Os01g71930.1	BGIOSGA000116-TA	98.8	0	3.58883	7.55379	3.96496	weak mismatch
OsAffx.11559.1.S1_at	LOC_Os01g51420.1	BGIOSGA004315-TA	98.8	0	6.8439	4.01933	-2.82456	weak mismatch
Os.11271.1.S1_a_at	LOC_Os11g14544.1	BGIOSGA034199-TA	98.8	0	4.25928	10.6432	6.38396	weak mismatch
OsAffx.24613.1.S1_at	LOC_Os02g37320.1	BGIOSGA006160-TA	98.79	1e-167	1.07295	6.76336	5.69041	weak mismatch
Os.50754.1.A1_x_at	LOC_Os07g18162.1	BGIOSGA025523-TA	98.77	4e-121	4.7716	7.00324	2.23164	weak mismatch
Os.26719.1.S1_at	LOC_Os10g22570.1	BGIOSGA032052-TA	98.75	0	4.63772	8.28101	3.64329	weak mismatch
Os.9850.1.S1_s_at	LOC_Os01g09420.1	BGIOSGA002225-TA	98.74	0	6.34151	10.6672	4.32569	weak mismatch
OsAffx.11920.1.S1_at	LOC_Os02g06820.1	BGIOSGA007597-TA	98.71	0	1.30542	5.19394	3.88852	weak mismatch
Os.52659.1.S1_at	LOC_Os11g10090.1	BGIOSGA012023-TA	98.68	0	4.98065	9.75857	4.77793	weak mismatch
Os.54822.1.S1_at	LOC_Os07g38890.1	BGIOSGA024029-TA	98.68	0	7.00221	4.68979	-2.31243	weak mismatch
Os.15390.1.S1_s_at	LOC_Os01g02870.1	BGIOSGA002653-TA	98.67	0	10.1715	8.52892	-1.64263	weak mismatch
Os.5216.1.S1_at	LOC_Os01g14514.1	BGIOSGA003136-TA	98.66	3e-70	4.68052	8.93436	4.25384	weak mismatch
Os.32636.1.S1_s_at	LOC_Os12g43590.1	BGIOSGA035780-TA	98.62	0	6.5521	8.84928	2.29719	weak mismatch
OsAffx.348.1.S1_at	LOC_Os10g10580.1	BGIOSGA032631-TA	98.57	1e-65	5.79028	9.23273	3.44245	weak mismatch
Os.6832.1.S1_at	LOC_Os01g24700.1	BGIOSGA001700-TA	98.54	7e-64	9.5707	6.0248	-3.54591	weak mismatch
Os.27408.1.S2_at	LOC_Os10g04050.1	BGIOSGA032482-TA	98.48	0	2.64491	6.18306	3.53816	weak mismatch
Os.8129.1.S1_at	LOC_Os12g27520.1	BGIOSGA036231-TA	98.48	0	6.21592	11.8329	5.61697	weak mismatch
Os.7655.1.S2_at	LOC_Os12g07940.1	BGIOSGA037096-TA	98.47	0	3.69033	8.43899	4.74866	weak mismatch
OsAffx.27394.1.S1_at	LOC_Os05g50420.1	BGIOSGA017488-TA	98.45	0	3.75472	8.51365	4.75893	weak mismatch
Os.26430.1.A1_at	LOC_Os12g07180.1	BGIOSGA029751-TA	98.4	0	2.85122	9.33254	6.48133	weak mismatch
Os.11183.1.S1_at	LOC_Os06g18000.1	BGIOSGA021426-TA	98.37	0	3.56913	8.76145	5.19231	weak mismatch
Os.55366.1.S1_x_at	LOC_Os07g46420.1	BGIOSGA026314-TA	98.37	0	6.88991	9.40669	2.51677	weak mismatch
Os.12222.1.S1_a_at	LOC_Os10g37880.1	BGIOSGA033301-TA	98.35	0	6.20731	10.0294	3.82214	weak mismatch
OsAffx.23706.1.S1_at	LOC_Os01g48120.1	BGIOSGA001045-TA	98.33	0	9.80235	2.73037	-7.07197	weak mismatch
Os.54729.1.S1_at	LOC_Os11g38140.1	BGIOSGA015937-TA	98.27	0	2.62743	7.3913	4.76387	weak mismatch
Os.49486.1.S1_at	LOC_Os12g36670.1	BGIOSGA037565-TA	98.26	0	7.83498	11.181	3.34601	weak mismatch
Os.27483.1.S1_at	LOC_Os08g13440.1	BGIOSGA027412-TA	98.24	0	5.74919	9.79167	4.04248	weak mismatch
Os.55052.1.S1_at	LOC_Os08g09450.1	BGIOSGA027506-TA	98.24	0	6.64739	4.54993	-2.09746	weak mismatch
Os.55087.1.S1_at	LOC_Os09g26550.1	BGIOSGA030821-TA	98.2	0	4.94555	6.87482	1.92928	weak mismatch
Os.30059.2.S1_x_at	LOC_Os01g60420.1	BGIOSGA004699-TA	98.19	0	6.1701	8.47352	2.30342	weak mismatch
OsAffx.19002.1.S1_at	LOC_Os11g25130.1	BGIOSGA009439-TA	98.18	0	4.4704	8.31776	3.84737	weak mismatch
Os.37565.1.S1_x_at	LOC_Os05g25770.1	BGIOSGA019621-TA	98.17	0	3.68641	6.75781	3.07139	weak mismatch
OsAffx.25213.1.S1_at	LOC_Os03g24830.1	BGIOSGA012672-TA	98.13	0	2.12491	7.48157	5.35665	weak mismatch
Os.32374.2.S1_x_at	LOC_Os01g52120.1	BGIOSGA004345-TA	98.08	1e-127	4.74423	7.76509	3.02085	weak mismatch
Os.35257.1.S1_at	LOC_Os07g03960.1	BGIOSGA025094-TA	98.02	0	3.97051	8.62523	4.65473	weak mismatch
Os.22372.1.S1_at	LOC_Os06g34790.1	BGIOSGA021093-TA	98	0	5.3051	11.3589	6.05377	weak mismatch
OsAffx.24932.2.S1_x_at	LOC_Os03g01360.2	BGIOSGA011666-TA	97.98	0	6.79809	9.00212	2.20403	weak mismatch
Os.9117.1.S1_at	LOC_Os03g01360.1	BGIOSGA011666-TA	97.98	0	5.69573	9.91972	4.22399	weak mismatch
Os.44418.2.S1_at	LOC_Os02g03640.1	BGIOSGA007454-TA	97.97	0	6.96869	3.76294	-3.20575	weak mismatch
Os.50232.1.S1_x_at	LOC_Os01g16124.1	BGIOSGA028421-TA	97.92	0	4.12626	8.85678	4.73052	weak mismatch
Os.9013.1.S1_at	LOC_Os10g38340.1	BGIOSGA033314-TA	97.92	0	3.232	6.95008	3.71808	weak mismatch
Os.7087.1.S1_at	LOC_Os02g12690.1	BGIOSGA007800-TA	97.89	0	8.58723	4.97125	-3.61598	weak mismatch
Os.47760.1.S1_x_at	LOC_Os12g06930.1	BGIOSGA036562-TA	97.88	1e-162	3.33547	8.78486	5.44939	weak mismatch
Os.5441.1.S1_at	LOC_Os10g38470.1	BGIOSGA033319-TA	97.85	0	3.60978	8.12749	4.51771	weak mismatch
Os.17054.1.S1_at	LOC_Os03g14310.1	BGIOSGA012231-TA	97.84	0	10.6964	4.13651	-6.5599	weak mismatch
Os.38793.1.S1_at	LOC_Os06g08564.1	BGIOSGA021772-TA	97.84	4e-111	7.40709	12.2123	4.80526	weak mismatch
Os.10659.1.S1_at	LOC_Os07g26100.1	BGIOSGA024386-TA	97.83	0	7.04121	3.49196	-3.54925	weak mismatch
Os.27403.1.A1_at	LOC_Os07g05640.1	BGIOSGA025158-TA	97.82	0	1.85595	10.9228	9.06681	weak mismatch
Os.50495.1.S1_at	LOC_Os08g35020.1	BGIOSGA023861-TA	97.81	0	3.49289	7.95788	4.46498	weak mismatch
Os.8655.1.S1_at	LOC_Os06g31800.1	BGIOSGA021152-TA	97.79	0	11.4786	7.63878	-3.8398	weak mismatch
Os.5762.2.S1_at	LOC_Os08g19374.1	BGIOSGA028388-TA	97.78	0	5.15691	8.48594	3.32902	weak mismatch
Os.5762.1.S1_at	LOC_Os08g19374.3	BGIOSGA028388-TA	97.78	0	3.49015	7.60484	4.11469	weak mismatch
Os.5762.3.S1_at	LOC_Os08g19374.2	BGIOSGA028388-TA	97.78	0	2.27743	7.75981	5.48239	weak mismatch
Os.39969.1.S1_at	LOC_Os08g20090.2	BGIOSGA028407-TA	97.76	5e-151	2.89339	7.53133	4.63794	weak mismatch
Os.52047.1.S1_at	LOC_Os07g17184.1	BGIOSGA024488-TA	97.74	1e-127	3.94519	5.79451	1.84933	weak mismatch
Os.14314.1.S1_at	LOC_Os06g07350.1	BGIOSGA021823-TA	97.72	0	4.13741	10.9415	6.80407	weak mismatch
Os.31503.2.S1_at	LOC_Os03g30840.1	BGIOSGA012899-TA	97.68	4e-169	2.11154	3.79797	1.68642	weak mismatch
OsAffx.28187.1.S1_s_at	LOC_Os06g49390.1	BGIOSGA020561-TA	97.67	0	8.38795	4.59079	-3.79717	weak mismatch
Os.9548.1.S1_at	LOC_Os01g07950.1	BGIOSGA002873-TA	97.64	0	7.72768	11.1654	3.43776	weak mismatch
Os.20204.3.S1_a_at	LOC_Os02g12380.1	BGIOSGA007785-TA	97.64	0	2.98372	7.87172	4.888	weak mismatch
OsAffx.23623.1.S1_x_at	LOC_Os01g41570.1	BGIOSGA001286-TA	97.63	0	9.55531	7.25573	-2.29957	weak mismatch
Os.51490.1.S1_at	LOC_Os08g28670.1	BGIOSGA038814-TA	97.59	0	2.10419	6.99807	4.89388	weak mismatch
Os.50448.1.S1_at	LOC_Os09g25880.1	BGIOSGA029727-TA	97.57	1e-117	3.92179	8.68954	4.76775	weak mismatch
Os.28429.3.S1_x_at	LOC_Os12g33160.1	BGIOSGA036029-TA	97.56	0	6.21446	8.39018	2.17572	weak mismatch
Os.54234.1.S1_at	LOC_Os12g10330.1	BGIOSGA011021-TA	97.54	0	3.43546	7.99129	4.55583	weak mismatch
Os.28558.1.S1_at	LOC_Os07g44890.1	BGIOSGA023826-TA	97.54	0	4.00305	9.76161	5.75856	weak mismatch
Os.10796.1.S1_at	LOC_Os11g14120.1	BGIOSGA035068-TA	97.54	0	4.46903	8.22046	3.75144	weak mismatch
OsAffx.2891.1.S1_s_at	LOC_Os02g37330.1	BGIOSGA006159-TA	97.51	0	5.07883	9.24761	4.16878	weak mismatch
Os.52823.1.S1_at	LOC_Os04g31090.1	BGIOSGA015211-TA	97.5	6e-73	3.10457	6.05613	2.95156	weak mismatch
OsAffx.6997.1.S1_x_at	LOC_Os11g04894.1	BGIOSGA037962-TA	97.42	3e-90	2.9665	7.00237	4.03587	weak mismatch
OsAffx.10975.1.S1_at	LOC_Os01g08950.1	BGIOSGA002907-TA	97.41	0	4.16519	6.56147	2.39628	weak mismatch
Os.29923.1.S1_at	LOC_Os06g36380.1	BGIOSGA023089-TA	97.4	0	2.73327	6.85343	4.12016	weak mismatch
Os.21240.2.S1_at	LOC_Os10g05250.1	BGIOSGA032523-TA	97.39	0	2.82944	6.62106	3.79162	weak mismatch
Os.51788.2.S1_at	LOC_Os05g34130.1	BGIOSGA018057-TA	97.38	0	6.08161	7.70773	1.62612	weak mismatch
Os.56006.1.S1_at	LOC_Os06g08610.1	BGIOSGA022436-TA	97.33	0	4.18386	7.6099	3.42604	weak mismatch
Os.16898.2.S1_at	LOC_Os09g39310.1	BGIOSGA029249-TA	97.33	0	4.38152	8.71198	4.33046	weak mismatch
Os.10659.1.S1_s_at	LOC_Os04g02490.1	BGIOSGA024386-TA	97.31	3e-161	11.1657	5.85648	-5.30924	weak mismatch
Os.49252.1.S1_x_at	LOC_Os10g30970.1	BGIOSGA011595-TA	97.3	3e-09	4.64872	8.12502	3.47631	weak mismatch
OsAffx.3864.1.S1_x_at	LOC_Os04g23140.1	BGIOSGA016097-TA	97.22	0	6.22683	10.4805	4.25368	weak mismatch
Os.7278.2.S1_at	LOC_Os04g03796.1	BGIOSGA015814-TA	97.2	0	2.08595	4.20205	2.1161	weak mismatch
Os.15942.3.S1_x_at	LOC_Os01g38480.1	BGIOSGA001400-TA	97.18	0	8.37179	11.1042	2.73244	weak mismatch
Os.24873.1.S1_at	LOC_Os05g30250.1	BGIOSGA019786-TA	97.18	0	4.76983	8.45568	3.68584	weak mismatch
Os.46060.1.S1_at	LOC_Os10g03600.1	BGIOSGA032467-TA	97.16	0	5.41273	9.41724	4.00451	weak mismatch
Os.39294.1.S1_at	LOC_Os09g29540.1	BGIOSGA029601-TA	97.14	2e-114	3.22908	7.87254	4.64345	weak mismatch
Os.46831.3.S1_x_at	LOC_Os10g34602.1	BGIOSGA033165-TA	97.1	0	6.40271	8.06758	1.66487	weak mismatch
Os.46523.2.S1_at	LOC_Os10g38890.1	BGIOSGA010216-TA	97.08	4e-77	1.95322	7.13483	5.18161	weak mismatch
Os.54122.1.S1_at	LOC_Os11g37010.1	BGIOSGA035494-TA	97.08	0	5.78571	4.34599	-1.43973	weak mismatch
Os.32811.1.S1_at	LOC_Os12g14840.1	BGIOSGA028663-TA	97.07	1e-94	2.14413	8.3312	6.18708	weak mismatch
Os.19296.2.S1_at	LOC_Os06g38320.2	BGIOSGA023148-TA	97.02	0	3.38389	10.6075	7.22366	weak mismatch
Os.54766.1.S1_at	LOC_Os11g29680.1	BGIOSGA035274-TA	96.99	0	2.40764	6.51365	4.10601	weak mismatch
Os.27780.2.S2_a_at	LOC_Os10g36260.1	BGIOSGA033244-TA	96.96	0	4.35889	9.59502	5.23614	weak mismatch
Os.46762.1.S1_at	LOC_Os03g24730.1	BGIOSGA012670-TA	96.9	0	4.82419	8.30869	3.4845	weak mismatch
OsAffx.7337.1.S1_at	LOC_Os11g38330.1	BGIOSGA033697-TA	96.86	0	2.73745	7.97771	5.24027	weak mismatch
OsAffx.16782.1.S1_at	LOC_Os06g24920.1	BGIOSGA040494-TA	96.84	0	8.47047	5.01196	-3.45851	weak mismatch
Os.8638.1.S1_s_at	LOC_Os10g05950.1	BGIOSGA032283-TA	96.82	0	9.45359	6.14878	-3.30481	weak mismatch
Os.20627.2.S1_at	LOC_Os07g33620.1	BGIOSGA025823-TA	96.8	0	1.98184	6.224	4.24216	weak mismatch
Os.27306.2.S1_at	LOC_Os08g02904.1	BGIOSGA027580-TA	96.75	1e-52	4.30709	8.42939	4.1223	weak mismatch
Os.19296.1.S1_at	LOC_Os06g38320.1	BGIOSGA023148-TA	96.74	0	5.1061	8.54766	3.44156	weak mismatch
Os.13015.1.S1_at	LOC_Os10g38360.1	BGIOSGA033316-TA	96.7	0	5.0648	8.61945	3.55465	weak mismatch
OsAffx.14387.2.S1_s_at	LOC_Os11g29520.1	BGIOSGA033984-TA	96.68	0	4.42797	6.11851	1.69054	weak mismatch
OsAffx.5568.1.S1_at	LOC_Os07g38630.1	BGIOSGA025989-TA	96.58	2e-49	2.67128	10.3234	7.65209	weak mismatch
Os.34373.1.S1_at	LOC_Os12g12580.1	BGIOSGA037177-TA	96.54	0	5.97339	10.081	4.10765	weak mismatch
Os.53569.1.S1_at	LOC_Os01g15399.1	BGIOSGA003182-TA	96.46	3e-47	1.97288	5.70069	3.72781	weak mismatch
Os.11706.1.S1_x_at	LOC_Os02g14500.1	BGIOSGA006812-TA	96.45	0	6.23524	9.87063	3.63539	weak mismatch
Os.8568.1.S1_at	LOC_Os11g17350.1	BGIOSGA034160-TA	96.2	1e-107	4.6087	9.87338	5.26468	weak mismatch
Os.43963.1.S1_x_at	LOC_Os07g33580.1	BGIOSGA025822-TA	96.19	0	6.47279	8.49098	2.01819	weak mismatch
Os.27793.1.S1_x_at	LOC_Os02g14430.1	BGIOSGA007858-TA	96.14	0	3.08388	6.54826	3.46438	weak mismatch
Os.46510.2.S1_x_at	LOC_Os10g36270.1	BGIOSGA033245-TA	96.11	0	3.80987	6.53178	2.72191	weak mismatch
Os.18137.1.S1_at	LOC_Os04g51809.1	BGIOSGA017072-TA	95.97	0	5.89882	10.7488	4.85002	weak mismatch
Os.54579.1.S1_at	LOC_Os07g23660.1	BGIOSGA024414-TA	95.97	0	4.46398	8.5394	4.07542	weak mismatch
Os.53004.1.S1_at	LOC_Os12g12560.1	BGIOSGA037176-TA	95.97	0	2.92592	7.99138	5.06547	weak mismatch
Os.22857.1.A1_at	LOC_Os01g36820.1	BGIOSGA031751-TA	95.95	9e-27	7.90897	3.12315	-4.78582	weak mismatch
Os.4020.1.S1_at	LOC_Os10g02380.1	BGIOSGA032431-TA	95.94	0	5.64042	9.3082	3.66778	weak mismatch
OsAffx.32166.1771.S1_s_at	LOC_Os02g50540.1	BGIOSGA009020-TA	95.91	0	2.59038	9.01263	6.42225	weak mismatch
Os.51181.1.S1_at	LOC_Os10g28254.1	BGIOSGA032926-TA	95.86	6e-73	4.43148	11.0721	6.64062	weak mismatch
Os.52313.1.S1_at	LOC_Os08g42290.1	BGIOSGA029058-TA	95.82	2e-154	3.04239	9.23167	6.18928	weak mismatch
OsAffx.27608.1.S1_at	LOC_Os06g13280.1	BGIOSGA021563-TA	95.78	0	7.46634	3.23832	-4.22802	weak mismatch
Os.5757.1.S1_at	LOC_Os12g38360.1	BGIOSGA037638-TA	95.78	1e-172	5.66492	9.08579	3.42087	weak mismatch
Os.50343.1.S1_at	LOC_Os06g39660.1	BGIOSGA023198-TA	95.75	0	2.47417	6.47463	4.00045	weak mismatch
Os.23175.1.S1_at	LOC_Os02g57910.1	BGIOSGA009330-TA	95.32	0	3.20311	8.22538	5.02227	weak mismatch
Os.37718.1.S1_at	LOC_Os10g26940.1	BGIOSGA015061-TA	95.26	0	8.52475	5.39147	-3.13328	weak mismatch
Os.27316.1.S1_at	LOC_Os03g27340.1	BGIOSGA016784-TA	95.22	2e-99	5.19286	8.66906	3.4762	weak mismatch
Os.55406.1.S1_at	LOC_Os04g53840.1	BGIOSGA017406-TA	95.21	0	3.95256	6.74224	2.78968	weak mismatch
Os.53610.1.S1_at	LOC_Os02g16270.1	BGIOSGA007923-TA	95.2	0	3.03473	6.93923	3.90451	weak mismatch
Os.4846.1.S1_at	LOC_Os05g35444.1	BGIOSGA009835-TA	95.2	2e-149	6.34292	10.1237	3.78074	weak mismatch
Os.6340.1.S2_s_at	LOC_Os05g36994.1	BGIOSGA019939-TA	95.15	2e-98	5.10476	8.68964	3.58487	weak mismatch
Os.10326.1.S1_at	LOC_Os12g13674.1	BGIOSGA036404-TA	95.09	1e-96	5.52935	12.737	7.20769	weak mismatch
Os.11359.1.S1_at	LOC_Os07g08360.1	BGIOSGA025263-TA	95.08	1e-75	1.38705	5.30683	3.91978	weak mismatch
Os.22427.1.S1_at	LOC_Os10g40520.1	BGIOSGA031439-TA	95.04	8e-115	3.59793	8.27684	4.67891	weak mismatch
Os.10374.1.S1_at	LOC_Os12g02589.1	BGIOSGA034693-TA	94.97	0	3.23604	9.93817	6.70214	strong mismatch
Os.50367.1.A1_at	LOC_Os10g24940.1	BGIOSGA032840-TA	94.95	0	3.20782	8.67035	5.46253	strong mismatch
Os.49478.1.S1_at	LOC_Os12g12000.1	BGIOSGA037162-TA	94.86	5e-126	4.63734	8.25479	3.61745	strong mismatch
Os.10086.1.S1_at	LOC_Os05g08110.1	BGIOSGA018719-TA	94.79	0	3.57685	8.03148	4.45463	strong mismatch
Os.5308.1.S1_at	LOC_Os05g46890.1	BGIOSGA020302-TA	94.52	0	4.39887	11.8999	7.50104	strong mismatch
Os.11829.1.S1_at	LOC_Os01g25920.1	BGIOSGA006812-TA	94.49	2e-48	5.0325	8.04662	3.01412	strong mismatch
Os.51207.1.S1_s_at	LOC_Os09g29270.1	BGIOSGA008613-TA	94.44	1e-15	5.60882	12.1931	6.58428	strong mismatch
Os.52589.1.S1_at	LOC_Os11g40390.1	BGIOSGA033628-TA	94.44	0	4.30158	7.93323	3.63165	strong mismatch
Os.46592.1.S1_at	LOC_Os10g37034.1	BGIOSGA033272-TA	94.37	0	2.3003	5.95538	3.65508	strong mismatch
Os.52154.1.S1_at	LOC_Os05g25400.1	BGIOSGA031884-TA	94.36	0	5.6742	10.339	4.66481	strong mismatch
Os.26733.1.S1_at	LOC_Os10g29274.1	BGIOSGA012295-TA	94.35	7e-97	6.00101	10.8056	4.80458	strong mismatch
OsAffx.11849.1.S1_s_at	LOC_Os01g74670.1	BGIOSGA016839-TA	94.29	5e-38	5.03266	9.35458	4.32191	strong mismatch
Os.6360.2.S1_x_at	LOC_Os08g02996.1	BGIOSGA027730-TA	94.27	0	6.40681	8.37584	1.96903	strong mismatch
OsAffx.11989.2.S1_s_at	LOC_Os02g11640.1	BGIOSGA006900-TA	94.26	0	5.28815	9.25109	3.96293	strong mismatch
Os.49446.1.S1_at	LOC_Os02g04750.1	BGIOSGA007156-TA	94.19	0	8.32239	4.32489	-3.9975	strong mismatch
Os.26811.1.A1_at	LOC_Os06g39780.1	BGIOSGA008466-TA	94.15	0	2.83799	6.54083	3.70285	strong mismatch
Os.44486.1.S1_at	LOC_Os07g05260.1	BGIOSGA024820-TA	94.12	1e-37	2.92655	7.51833	4.59178	strong mismatch
Os.35323.1.S1_at	LOC_Os09g19150.1	BGIOSGA030078-TA	94.09	0	2.88082	7.14658	4.26576	strong mismatch
Os.54259.1.S1_at	LOC_Os08g41690.1	BGIOSGA026601-TA	93.93	2e-172	4.26121	7.89054	3.62932	strong mismatch
Os.35772.1.S1_at	LOC_Os01g02830.1	BGIOSGA023803-TA	93.84	0	3.32438	7.62676	4.30238	strong mismatch
Os.9853.1.S1_at	LOC_Os01g09410.1	BGIOSGA002925-TA	93.83	7e-125	3.71682	7.83092	4.1141	strong mismatch
Os.52176.1.S1_at	LOC_Os12g23754.1	BGIOSGA003283-TA	93.81	1e-85	3.1533	7.4993	4.346	strong mismatch
Os.40907.2.S1_at	LOC_Os01g37210.1	BGIOSGA003749-TA	93.68	0	3.55976	7.52557	3.96582	strong mismatch
Os.53981.2.S1_at	LOC_Os11g45890.1	BGIOSGA030661-TA	93.65	0	1.0048	3.08139	2.07659	strong mismatch
Os.50426.2.S1_x_at	LOC_Os11g42070.1	BGIOSGA025144-TA	93.58	0	3.95434	6.48547	2.53113	strong mismatch
OsAffx.29006.3.S1_x_at	LOC_Os08g03020.1	BGIOSGA027728-TA	93.56	0	4.56146	6.60767	2.04621	strong mismatch
Os.55674.1.S1_at	LOC_Os05g46830.1	BGIOSGA020304-TA	93.47	0	3.98718	8.14672	4.15954	strong mismatch
Os.50614.1.S1_at	LOC_Os08g27580.2	BGIOSGA028539-TA	93.29	0	4.1519	7.78022	3.62833	strong mismatch
Os.50614.2.S1_x_at	LOC_Os08g27580.1	BGIOSGA028539-TA	93.29	0	4.48159	9.08213	4.60054	strong mismatch
Os.27035.2.S1_s_at	LOC_Os01g38229.1	BGIOSGA003774-TA	93.03	0	6.57994	9.68475	3.10481	strong mismatch
Os.46873.1.S1_a_at	LOC_Os10g04700.1	BGIOSGA032319-TA	92.93	0	5.37484	8.77274	3.39791	strong mismatch
Os.6867.1.S1_x_at	LOC_Os12g43380.1	BGIOSGA035790-TA	92.9	0	5.22798	8.821	3.59302	strong mismatch
OsAffx.17142.1.S1_x_at	LOC_Os08g25050.1	BGIOSGA037780-TA	92.84	0	2.78818	10.1906	7.4024	strong mismatch
Os.33311.1.S1_at	LOC_Os03g02100.1	BGIOSGA013372-TA	92.71	0	4.66839	8.6808	4.0124	strong mismatch
Os.49400.1.S1_s_at	LOC_Os11g11960.1	BGIOSGA034258-TA	92.62	0	5.72477	7.94852	2.22375	strong mismatch
Os.50510.1.S1_at	LOC_Os05g50330.1	BGIOSGA012946-TA	92.45	7e-145	3.57393	8.86315	5.28923	strong mismatch
Os.21626.1.S1_s_at	LOC_Os11g41550.1	BGIOSGA021166-TA	92.35	9e-124	8.3441	5.71874	-2.62535	strong mismatch
Os.50411.1.S1_at	LOC_Os11g45750.1	BGIOSGA035675-TA	92.26	0	5.13622	7.6522	2.51597	strong mismatch
Os.50411.2.S1_at	LOC_Os11g45750.2	BGIOSGA035675-TA	92.26	0	2.38291	6.24605	3.86314	strong mismatch
Os.29067.2.S1_at	LOC_Os01g54980.1	BGIOSGA032561-TA	91.96	2e-145	5.9296	4.14737	-1.78223	strong mismatch
OsAffx.31083.3.S1_s_at	LOC_Os02g24410.1	BGIOSGA040587-TA	91.94	8e-78	7.36532	3.95486	-3.41045	strong mismatch
Os.18484.1.S1_at	LOC_Os03g01420.1	BGIOSGA011617-TA	91.74	0	6.58474	10.4621	3.87734	strong mismatch
Os.25454.1.S1_at	LOC_Os11g33340.1	BGIOSGA033853-TA	91.67	0	9.77835	6.65555	-3.1228	strong mismatch
Os.18487.1.S1_at	LOC_Os09g15044.1	BGIOSGA026728-TA	91.54	2e-73	3.38861	12.5779	9.18933	strong mismatch
Os.54085.1.S1_at	LOC_Os11g12050.1	BGIOSGA035039-TA	91.48	0	2.91787	8.09764	5.17977	strong mismatch
Os.33000.1.S2_at	LOC_Os01g22480.1	BGIOSGA001755-TA	91.47	0	2.32773	5.18783	2.8601	strong mismatch
Os.26928.1.S2_at	LOC_Os08g29020.1	BGIOSGA029954-TA	91.38	3e-14	2.82753	5.02484	2.19732	strong mismatch
Os.50589.1.S1_at	LOC_Os02g47500.1	BGIOSGA008884-TA	91.34	0	3.61601	9.21087	5.59486	strong mismatch
Os.52575.1.S1_x_at	LOC_Os07g23930.1	BGIOSGA009155-TA	90.95	9e-78	6.82369	9.96841	3.14472	strong mismatch
Os.53145.1.S1_at	LOC_Os06g29650.1	BGIOSGA007213-TA	90.93	6e-151	3.63123	7.69869	4.06747	strong mismatch
OsAffx.3350.1.S1_s_at	LOC_Os03g27830.1	BGIOSGA018143-TA	90.77	2e-98	2.33616	4.49853	2.16236	strong mismatch
Os.8480.1.S1_at	LOC_Os05g30700.1	BGIOSGA029992-TA	90.75	0	2.74884	7.52767	4.77883	strong mismatch
Os.50535.1.S1_at	LOC_Os05g46920.1	BGIOSGA024916-TA	90.73	9e-95	5.27601	9.09348	3.81748	strong mismatch
Os.27681.2.S1_at	LOC_Os09g18594.2	BGIOSGA039122-TA	90.59	0	3.01236	4.92953	1.91717	strong mismatch
Os.27681.1.S1_a_at	LOC_Os09g18594.1	BGIOSGA039122-TA	90.59	0	2.33945	8.39339	6.05394	strong mismatch
Os.26569.1.S1_at	LOC_Os04g09604.1	BGIOSGA015988-TA	90.55	0	4.02724	7.87558	3.84835	strong mismatch
Os.12698.1.S1_at	LOC_Os07g35979.1	BGIOSGA037945-TA	90.51	3e-154	4.96489	10.8636	5.89875	strong mismatch
Os.29925.1.S1_at	LOC_Os02g56440.1	BGIOSGA038267-TA	89.8	1e-63	4.40227	10.0836	5.6813	strong mismatch
Os.26510.1.S1_at	LOC_Os11g37759.1	BGIOSGA033683-TA	89.75	0	3.43137	10.4619	7.03053	strong mismatch
Os.52294.1.S1_at	LOC_Os03g32499.1	BGIOSGA025039-TA	89.47	2e-34	3.6295	11.1467	7.51718	strong mismatch
Os.50255.1.S1_at	LOC_Os06g25500.1	BGIOSGA011851-TA	88.54	7e-24	1.16966	5.60212	4.43246	strong mismatch
Os.26576.2.S1_x_at	LOC_Os03g56730.1	BGIOSGA009720-TA	88.48	3e-88	3.3365	8.15665	4.82015	strong mismatch
OsAffx.18807.1.S1_at	LOC_Os11g11770.1	BGIOSGA034264-TA	88.44	0	3.12688	7.00032	3.87344	strong mismatch
Os.51592.1.S1_at	LOC_Os06g40809.1	BGIOSGA037172-TA	88	2e-50	3.82569	7.24308	3.41739	strong mismatch
Os.50433.1.S1_at	LOC_Os07g19540.1	BGIOSGA035076-TA	87.9	2e-33	2.48871	6.38576	3.89705	strong mismatch
Os.53743.1.S1_at	LOC_Os04g52606.1	BGIOSGA014345-TA	87.81	0	1.77292	5.86238	4.08946	strong mismatch
Os.56301.1.S1_at	LOC_Os11g11920.1	BGIOSGA034262-TA	87.55	0	2.96485	6.45305	3.4882	strong mismatch
OsAffx.3879.1.S1_x_at	LOC_Os04g24300.1	BGIOSGA015402-TA	87.27	0	3.04336	5.88338	2.84003	strong mismatch
Os.27084.2.S1_at	LOC_Os04g52640.1	BGIOSGA014345-TA	87.21	0	3.52653	5.21161	1.68508	strong mismatch
Os.52564.1.S1_at	LOC_Os11g07980.1	BGIOSGA034382-TA	87.16	7e-162	3.83396	8.07728	4.24331	strong mismatch
Os.55401.1.S1_at	LOC_Os11g07980.2	BGIOSGA034382-TA	87.1	2e-41	3.63934	6.21289	2.57355	strong mismatch
Os.7732.1.S1_at	LOC_Os10g38630.1	BGIOSGA033333-TA	86.88	0	3.26693	11.5328	8.26591	strong mismatch
OsAffx.17065.1.A1_s_at	LOC_Os08g18890.1	BGIOSGA019227-TA	86.7	8e-65	4.8902	7.5816	2.69139	strong mismatch
Os.50478.1.S1_at	LOC_Os05g25350.1	BGIOSGA019611-TA	86.43	0	4.32835	8.81364	4.48529	strong mismatch
Os.49172.1.S1_at	LOC_Os12g41560.1	BGIOSGA026952-TA	86.38	5e-104	2.74776	7.00891	4.26115	strong mismatch
OsAffx.24518.2.S1_x_at	LOC_Os02g30960.1	BGIOSGA028445-TA	85.78	0	7.9548	4.96064	-2.99417	strong mismatch
Os.53864.1.S1_at	LOC_Os11g09864.1	BGIOSGA036641-TA	85.71	2e-44	2.53734	7.95834	5.421	strong mismatch
Os.16043.1.S1_at	LOC_Os11g45290.1	BGIOSGA019428-TA	85.19	2e-111	9.91242	4.89821	-5.01421	strong mismatch
Os.54237.1.S1_at	LOC_Os10g04130.1	BGIOSGA002374-TA	84.94	3e-177	3.28486	8.24403	4.95916	strong mismatch
Os.12149.1.S1_at	LOC_Os11g34790.1	BGIOSGA011700-TA	84.68	4e-98	6.03447	12.0068	5.97229	strong mismatch
Os.56065.1.S1_s_at	LOC_Os11g37490.1	BGIOSGA020594-TA	84.62	2e-17	5.81606	9.2413	3.42524	strong mismatch
Os.4192.3.S1_x_at	LOC_Os11g12340.1	BGIOSGA035038-TA	84.46	0	3.82706	5.92844	2.10138	strong mismatch
Os.53591.1.S1_at	LOC_Os02g57940.1	BGIOSGA022178-TA	84.21	6e-138	2.25209	6.82118	4.56909	strong mismatch
Os.27131.1.S1_at	LOC_Os03g03490.1	BGIOSGA018418-TA	84.04	5e-49	3.10411	6.82574	3.72163	strong mismatch
Os.32877.1.S1_x_at	LOC_Os01g37260.1	BGIOSGA025607-TA	83.75	0	5.13955	8.5736	3.43405	strong mismatch
Os.9577.1.S1_at	LOC_Os01g35830.1	BGIOSGA003702-TA	83.69	0	5.10836	9.43112	4.32276	strong mismatch
Os.49243.2.S1_x_at	LOC_Os08g26700.1	BGIOSGA016080-TA	83.67	3e-29	6.26114	9.36301	3.10186	strong mismatch
Os.49243.1.S1_x_at	LOC_Os08g26700.2	BGIOSGA016080-TA	83.67	3e-29	5.72607	9.45295	3.72688	strong mismatch
Os.27728.1.S1_at	LOC_Os12g33610.1	BGIOSGA006000-TA	83.19	0	3.86516	8.40685	4.54169	strong mismatch
Os.51138.1.S1_at	LOC_Os07g10139.1	BGIOSGA015479-TA	82.51	4e-36	2.50107	7.85587	5.3548	strong mismatch
OsAffx.10967.4.S1_at	LOC_Os01g08600.1	BGIOSGA022600-TA	82.26	2e-61	8.52155	6.13407	-2.38747	strong mismatch
Os.14862.1.S1_a_at	LOC_Os08g10320.1	BGIOSGA019500-TA	82.08	0	3.9206	8.78441	4.86381	strong mismatch
Os.6217.1.S1_at	LOC_Os04g09350.1	BGIOSGA020433-TA	81.89	1e-75	5.49578	7.59249	2.09671	strong mismatch
Os.48500.1.A1_s_at	LOC_Os01g57250.1	BGIOSGA030125-TA	81.82	9e-14	9.52568	14.239	4.71331	strong mismatch
Os.52223.1.S1_at	LOC_Os11g12000.1	BGIOSGA035039-TA	81.61	0	4.8618	9.15072	4.28891	strong mismatch
Os.27795.1.S1_at	LOC_Os11g06980.1	BGIOSGA015946-TA	81.46	4e-154	2.70964	9.40024	6.6906	strong mismatch
Os.11371.1.S1_at	LOC_Os01g06740.1	BGIOSGA002853-TA	81.21	2e-138	3.06889	8.24143	5.17254	strong mismatch
Os.27811.1.S1_at	LOC_Os09g17329.1	BGIOSGA031978-TA	79.85	0	3.55702	9.22205	5.66502	strong mismatch
Os.7975.1.S1_x_at	LOC_Os09g32169.1	BGIOSGA003575-TA	79.52	1e-36	6.44967	12.3785	5.92879	strong mismatch
Os.11368.1.S1_at	LOC_Os02g37800.1	BGIOSGA006150-TA	79.43	0	4.21623	10.4618	6.24555	strong mismatch
Os.50906.1.S1_at	LOC_Os06g17970.1	BGIOSGA022714-TA	79.04	0	2.8967	8.50668	5.60998	strong mismatch
Os.46028.1.S1_at	LOC_Os01g06510.1	BGIOSGA019237-TA	77.88	0	4.19308	7.97247	3.77938	strong mismatch
Os.28607.1.S2_at	LOC_Os11g11810.1	BGIOSGA035032-TA	76.85	0	2.20699	7.76295	5.55596	strong mismatch
OsAffx.23811.1.S1_x_at	LOC_Os01g56730.1	BGIOSGA016610-TA	76.6	1e-71	4.68598	6.47382	1.78784	strong mismatch
Os.27557.1.S1_at	LOC_Os02g29300.1	BGIOSGA008235-TA	72.28	4e-25	4.35452	8.54278	4.18826	strong mismatch
