# Supplementary material for: Genome-wide identification and analysis of Japonica and Indica cultivar-preferred transcripts in rice using 983 Affymetrix array data
Source: Rice (N Y). 2013 Aug 10;6:19. doi: 10.1186/1939-8433-6-19 (PMC4883688; doi:10.1186/1939-8433-6-19)
Supplement: Supplementary file 6 — Additional file 6: Table S4: Detailed information of genes identified by GO enrichment analysis. (XLSX 14 KB) [file 12284_2013_56_MOESM6_ESM.xlsx]

## Sheet: Table S3_new
eQTL type	GO name	GO ID	Locus_id	Putative function
Japonica eQTLs	defense response/apoptosis	GO:0006952/GO:0006915	LOC_Os10g04674	NB-ARC/disease resistance protein RPM1
	defense response/apoptosis	GO:0006952/GO:0006915	LOC_Os11g11770	NB-ARC/disease resistance protein RPM1
	defense response/apoptosis	GO:0006952/GO:0006915	LOC_Os11g11960	NB-ARC/disease resistance protein RPM1
	defense response/apoptosis	GO:0006952/GO:0006915	LOC_Os11g12340	NB-ARC/disease resistance protein RPM1
	defense response/apoptosis	GO:0006952/GO:0006915	LOC_Os11g41170	NB-ARC/disease resistance protein RPM1
	defense response/apoptosis	GO:0006952/GO:0006915	LOC_Os09g20030	disease resistance RPP13-like protein 1
	defense response/apoptosis	GO:0006952/GO:0006915	LOC_Os10g36270	disease resistance RPP13-like protein 1
	defense response/apoptosis	GO:0006952/GO:0006915	LOC_Os11g42070	Leucine Rich Repeat family protein
	defense response/apoptosis	GO:0006952/GO:0006915	LOC_Os07g33730	NB-ARC domain containing protein
	defense response/apoptosis	GO:0006952/GO:0006915	LOC_Os11g11580	NB-ARC domain containing protein
	defense response/apoptosis	GO:0006952/GO:0006915	LOC_Os12g10330	NB-ARC domain containing protein
	defense response/apoptosis	GO:0006952/GO:0006915	LOC_Os12g10710	NB-ARC domain containing protein
	defense response/apoptosis	GO:0006952/GO:0006915	LOC_Os02g38392	NBS-LRR disease resistance protein
	defense response/apoptosis	GO:0006952/GO:0006915	LOC_Os04g52970	NBS-LRR disease resistance protein
	defense response/apoptosis	GO:0006952/GO:0006915	LOC_Os11g10550	NBS-LRR disease resistance protein
	defense response/apoptosis	GO:0006952/GO:0006915	LOC_Os11g11550	NBS-LRR disease resistance protein
	defense response/apoptosis	GO:0006952/GO:0006915	LOC_Os11g11810	NBS-LRR disease resistance protein
	defense response/apoptosis	GO:0006952/GO:0006915	LOC_Os11g12000	NBS-LRR disease resistance protein
	defense response/apoptosis	GO:0006952/GO:0006915	LOC_Os11g29520	NBS-LRR disease resistance protein
	defense response/apoptosis	GO:0006952/GO:0006915	LOC_Os11g45750	NBS-LRR disease resistance protein
	defense response/apoptosis	GO:0006952/GO:0006915	LOC_Os11g12050	NBS-LRR type disease resistance protein
	defense response/apoptosis	GO:0006952/GO:0006915	LOC_Os11g11920	resistance protein
	defense response/apoptosis	GO:0006952/GO:0006915	LOC_Os12g33160	RGH1A
	defense response/apoptosis	GO:0006952/GO:0006915	LOC_Os11g37759	stripe rust resistance protein Yr10
	defense response/apoptosis/carbohydrate metabolic process	GO:0005975/ GO:0006952/GO:0006915	LOC_Os02g16270	xa1
	defense response	GO:0006952	LOC_Os01g06740	ribosome inactivating protein
	transmembrane transport	GO:0055085	LOC_Os03g10100	transporter family protein
	transmembrane transport	GO:0055085	LOC_Os07g03960	transporter family protein
	transmembrane transport	GO:0055085	LOC_Os07g05640	transporter family protein
	carbohydrate metabolic process	GO:0005975	LOC_Os05g15510	cellulase
	carbohydrate metabolic process	GO:0005975	LOC_Os10g22570	cellulase
	carbohydrate metabolic process	GO:0005975	LOC_Os04g41620	CHIT2 - Chitinase family protein precursor
	carbohydrate metabolic process	GO:0005975	LOC_Os01g71930	glycosyl hydrolases family 17 protein
	carbohydrate metabolic process	GO:0005975	LOC_Os05g30250	Os5bglu19 - beta-glucosidase
	carbohydrate metabolic process/ defense response/apoptosis	GO:0005975/ GO:0006952/GO:0006915	LOC_Os02g16270	xa1
	protein folding	GO:0006457	LOC_Os01g38229	peptidyl-prolyl isomerase
	protein folding	GO:0006457	LOC_Os05g46630	expressed protein
	protein folding	GO:0006457	LOC_Os06g11440	transposon protein, Mutator sub-class
	protein folding	GO:0006457	LOC_Os06g41240	expressed protein
	protein amino acid phosphorylation	GO:0006468	LOC_Os11g12270	expressed protein
	protein amino acid phosphorylation	GO:0006468	LOC_Os09g17560	O-methyltransferase
	protein amino acid phosphorylation	GO:0006468	LOC_Os04g24300	OsWAK35
	protein amino acid phosphorylation	GO:0006468	LOC_Os09g29540	OsWAK82
	protein amino acid phosphorylation	GO:0006468	LOC_Os06g18000	protein kinase
	protein amino acid phosphorylation	GO:0006468	LOC_Os09g18594	protein kinase
	protein amino acid phosphorylation	GO:0006468	LOC_Os10g05250	protein kinase
	protein amino acid phosphorylation	GO:0006468	LOC_Os04g30030	cysteine-rich receptor-like protein kinase 12
	protein amino acid phosphorylation	GO:0006468	LOC_Os08g03020	lectin-like receptor kinase 1
	protein amino acid phosphorylation	GO:0006468	LOC_Os02g40240	receptor kinase
	protein amino acid phosphorylation	GO:0006468	LOC_Os01g02830	receptor-like kinase ARK1AS
	protein amino acid phosphorylation	GO:0006468	LOC_Os08g02996	receptor-like kinase
	protein amino acid phosphorylation	GO:0006468	LOC_Os06g38340	receptor-like protein kinase precursor
	protein amino acid phosphorylation	GO:0006468	LOC_Os08g24310	receptor-like protein kinase precursor
	protein amino acid phosphorylation	GO:0006468	LOC_Os04g52606	SHR5-receptor-like kinase
	protein amino acid phosphorylation	GO:0006468	LOC_Os04g52640	SHR5-receptor-like kinase
	protein amino acid phosphorylation	GO:0006468	LOC_Os08g10320	SHR5-receptor-like kinase
	protein amino acid phosphorylation	GO:0006468	LOC_Os05g25350	CrRLK1L-1 subfamily
	protein amino acid phosphorylation	GO:0006468	LOC_Os07g35700	DUF26 kinase
	type I hypersensitivity	GO:0016068	LOC_Os04g23140	expressed protein
	type I hypersensitivity	GO:0016068	LOC_Os04g40180	expressed protein
	type I hypersensitivity	GO:0016068	LOC_Os12g14840	expressed protein
	regulation of transcription	GO:0045449	LOC_Os04g35010	bHLH
	regulation of transcription	GO:0045449	LOC_Os11g45850	OsWRKY81
	regulation of transcription	GO:0045449	LOC_Os05g25770	OsWRKY45
	regulation of transcription	GO:0045449	LOC_Os12g07950	transcriptional regulator Sir2 family
Indica eQTLs	glycolysis	GO:0006096	LOC_Os04g43090	expressed protein
	glycolysis	GO:0006096	LOC_Os09g22410	pyruvate kinase
	response to oxidative stress	GO:0006979	LOC_Os04g59210	peroxidase precursor
	response to oxidative stress	GO:0006979	LOC_Os06g48030	peroxidase precursor
	defense response/ apoptosis	GO:0006952/ GO:0006915	LOC_Os06g22460	NB-ARC/disease resistance protein RPM1
	defense response/ apoptosis	GO:0006952/ GO:0006915	LOC_Os09g09750	NB-ARC/disease resistance protein RPM1
	defense response/ apoptosis	GO:0006952/ GO:0006915	LOC_Os06g49390	NBS-LRR disease resistance protein
	defense response	GO:0006952	LOC_Os04g52210	terpene synthase
	defense response	GO:0006952	LOC_Os05g27650	transposon protein, CACTA, En/Spm sub-class
	protein amino acid phosphorylation	GO:0006468	LOC_Os02g41580	CAMK
	protein amino acid phosphorylation	GO:0006468	LOC_Os08g34240	CAMK
	protein amino acid phosphorylation	GO:0006468	LOC_Os03g55389	casein kinase II subunit alpha-1
	protein amino acid phosphorylation	GO:0006468	LOC_Os03g12680	protein kinase
	protein amino acid phosphorylation	GO:0006468	LOC_Os11g01200	senescence-induced receptor-like protein kinase
	regulation of transcription	GO:0045449	LOC_Os06g30090	bHLH
	protein transport	GO:0015031	LOC_Os11g37640	ADP-ribosylation factor
	type I hypersensitivity	GO:0016068	LOC_Os04g01710	cysteine proteinase At4g11310
