# Supplementary material for: Genome-wide identification and analysis of Japonica and Indica cultivar-preferred transcripts in rice using 983 Affymetrix array data
Source: Rice (N Y). 2013 Aug 10;6:19. doi: 10.1186/1939-8433-6-19 (PMC4883688; doi:10.1186/1939-8433-6-19)
Supplement: Supplementary file 7 — Additional file 7: Table S5: Detailed information of japonica and indica eQTLs used for MapMan analysis. (XLSX 43 KB) [file 12284_2013_56_MOESM7_ESM.xlsx]

## Sheet: Table S mapman new overview 201
Gene model	BinCode	BinName	Putative Function	eQTL type	Additional feature	Relating data
LOC_Os09g09750.1	20.1.7	stress.biotic.PR-proteins	NB-ARC domain containing protein/RPM1, putative, expressed	-2.32475		Figure 4
LOC_Os11g11770.1	20.1.7	stress.biotic.PR-proteins	NB-ARC domain containing protein/RPM1, putative, expressed	3.87344		Figure 4
LOC_Os11g12340.1	20.1.7	stress.biotic.PR-proteins	NB-ARC domain containing protein/RPM1, putative, expressed	4.04151		Figure 4
LOC_Os11g41170.1	20.1.7	stress.biotic.PR-proteins	NB-ARC domain containing protein/RPM1, putative, expressed	5.10181		Figure 4
LOC_Os10g04674.3	20.1.7	stress.biotic.PR-proteins	NB-ARC domain containing protein/RPM1, putative, expressed	5.80677		Figure 4
LOC_Os11g11960.1	20.1.7	stress.biotic.PR-proteins	NB-ARC domain containing protein/RPM1, putative, expressed	6.07762		Figure 4
LOC_Os06g22460.1	20.1.7	stress.biotic.PR-proteins	NB-ARC domain containing protein/RPM1/Pi25/Pid3	-3.37591		Figure 4/Table 1
LOC_Os10g36270.1	20.1.7	stress.biotic.PR-proteins	disease resistance RPP13-like protein 1, putative, expressed	2.72191		Figure 4
LOC_Os09g20030.1	20.1.7	stress.biotic.PR-proteins	disease resistance RPP13-like protein 1, putative, expressed	4.07724		Figure 4
LOC_Os07g33730.1	20.1.7	stress.biotic.PR-proteins	NB-ARC domain containing protein, expressed	2.68227		Figure 4
LOC_Os12g10710.1	20.1.7	stress.biotic.PR-proteins	NB-ARC domain containing protein, expressed	3.48633		Figure 4
LOC_Os11g11580.1	20.1.7	stress.biotic.PR-proteins	NB-ARC domain containing protein, expressed	4.52303		Figure 4
LOC_Os12g10330.1	20.1.7	stress.biotic.PR-proteins	NB-ARC domain containing protein, expressed	4.55583		Figure 4
LOC_Os02g16270.1	20.1.7	stress.biotic.PR-proteins	NB-ARC domain containing protei/Xa1	3.90451		Figure 4
LOC_Os11g11920.1	20.1.7	stress.biotic.PR-proteins	NB-ARC domain containing protein, expressed	3.4882		Figure 4
LOC_Os12g33160.1	20.1.7	stress.biotic.PR-proteins	NB-ARC domain containing protein/RGH1A	3.13322		Figure 4
LOC_Os06g49390.1	20.1.7	stress.biotic.PR-proteins	NBS-LRR disease resistance protein, putative, expressed	-3.79717		Figure 4
LOC_Os04g52970.1	20.1.7	stress.biotic.PR-proteins	NBS-LRR disease resistance protein, putative, expressed	3.76022		Figure 4
LOC_Os11g29520.1	20.1.7	stress.biotic.PR-proteins	NBS-LRR disease resistance protein, putative, expressed	3.92226		Figure 4
LOC_Os11g10550.1	20.1.7	stress.biotic.PR-proteins	NBS-LRR disease resistance protein, putative, expressed	4.22511		Figure 4
LOC_Os11g12000.1	20.1.7	stress.biotic.PR-proteins	NBS-LRR disease resistance protein, putative, expressed	4.28891		Figure 4
LOC_Os02g38392.1	20.1.7	stress.biotic.PR-proteins	NBS-LRR disease resistance protein, putative, expressed	4.30542		Figure 4
LOC_Os11g11550.1	20.1.7	stress.biotic.PR-proteins	NBS-LRR disease resistance protein, putative, expressed	4.4228		Figure 4
LOC_Os11g11810.1	20.1.7	stress.biotic.PR-proteins	NBS-LRR disease resistance protein/Pia	5.55596		Figure 4/Table 1
LOC_Os06g17970.1	20.1.7	stress.biotic.PR-proteins	NBS-LRR disease resistance protein, putative, expressed	5.60998		Figure 4
LOC_Os11g12050.1	20.1.7	stress.biotic.PR-proteins	NBS-LRR type disease resistance protein, putative, expressed	5.17977		Figure 4
LOC_Os11g42070.1	20.1.7	stress.biotic.PR-proteins	NBS-LRR disease resistance protein, putative, expressed	4.42814		Figure 4
LOC_Os11g35490.1	20.1.7	stress.biotic.PR-proteins	NBS-LRR disease resistance protein, putative, expressed	-1.43876		Figure 4
LOC_Os12g36730.1	20.1.7	stress.biotic.PR-proteins	stripe rust resistance protein Yr10, putative, expressed	3.61543		Figure 4
LOC_Os11g37759.1	20.1.7	stress.biotic.PR-proteins	stripe rust resistance protein Yr10, putative, expressed	7.03053		Figure 4
LOC_Os11g45750.1	20.1.7	stress.biotic.PR-proteins	WRKY125, expressed	3.86314		Figure 4
LOC_Os01g06520.1	20.1	stress.biotic	verticillium wilt disease resistance protein, putative, expressed	3.58295
LOC_Os04g41620.1	20.1	stress.biotic	CHIT2 - Chitinase family protein precursor, expressed	4.03686
LOC_Os06g24990.1	20.1	stress.biotic	xylanase inhibitor protein 1 precursor, putative, expressed	-7.79401
LOC_Os06g31800.1	20.1	stress.biotic	THION2 - Plant thionin family protein precursor, expressed	-3.8398
LOC_Os10g39680.1	20.1	stress.biotic	CHIT14 - Chitinase family protein precursor, expressed	6.56082
LOC_Os12g41460.1	20.1	stress.biotic	expressed protein	5.17977
LOC_Os12g43380.1	20.1	stress.biotic	thaumatin, putative, expressed	3.59302
LOC_Os07g38890.1	17.2.3	hormone metabolism.auxin.induced-regulated-responsive-activated	OsGH3.9 - Probable indole-3-acetic acid-amido synthetase, expressed	-2.31243		Figure 4
LOC_Os03g62060.1	17.2.1	hormone metabolism.auxin.synthesis-degradation	hydrolase, putative, expressed	-3.55196		Figure 4
LOC_Os02g12690.1	17.7.1.3	hormone metabolism.jasmonate.synthesis-degradation.allene oxidase synthase	cytochrome P450, putative, expressed	-3.61598		Figure 4
LOC_Os07g18162.1	17.1.1	hormone metabolism.abscisic acid.synthesis-degradation	aldehyde oxidase, putative, expressed	2.23164		Figure 4
LOC_Os09g27820.1	17.5.1	hormone metabolism.ethylene.synthesis-degradation	1-aminocyclopropane-1-carboxylate oxidase protein, putative, expressed	3.96313		Figure 4
LOC_Os09g16520.1	21.2	redox.ascorbate and glutathione	cytochrome b5-like Heme/Steroid binding domain containing protein, expressed	-2.80665		Figure 4
LOC_Os10g37880.1	21.2	redox.ascorbate and glutathione	oxidoreductase, putative, expressed	3.82214		Figure 4
LOC_Os01g07950.1	21.4	redox.glutaredoxins	OsGrx_S15.2 - glutaredoxin subgroup II, expressed	3.43776		Figure 4
LOC_Os10g38340.1	26.9	misc.glutathione S transferases	glutathione S-transferase GSTU6, putative, expressed	3.71808		Figure 4
LOC_Os10g38360.1	26.9	misc.glutathione S transferases	glutathione S-transferase, putative, expressed	3.55465		Figure 4
LOC_Os10g38470.1	26.9	misc.glutathione S transferases	glutathione S-transferase, putative, expressed	4.51771		Figure 4
LOC_Os10g38630.1	26.9	misc.glutathione S transferases	glutathione S-transferase, putative, expressed	8.26591		Figure 4
LOC_Os04g59210.1	26.12	misc.peroxidases	peroxidase precursor, putative, expressed	-2.32222		Figure 4
LOC_Os02g14430.1	26.12	misc.peroxidases	peroxidase precursor, putative, expressed	3.46438		Figure 4
LOC_Os01g22370.1	26.12	misc.peroxidases	peroxidase precursor, putative, expressed	4.47241		Figure 4
LOC_Os06g39660.1	26.7	misc.oxidases - copper, flavone etc.	FAD binding domain containing protein, expressed	4.00045
LOC_Os04g14710.1	26.7	misc.oxidases - copper, flavone etc.	flavin-containing monooxygenase family protein, putative, expressed	4.01564
LOC_Os12g12580.1	26.7	misc.oxidases - copper, flavone etc.	NADP-dependent oxidoreductase, putative, expressed	4.10765
LOC_Os12g12560.1	26.7	misc.oxidases - copper, flavone etc.	NADP-dependent oxidoreductase, putative, expressed	5.06547
LOC_Os07g33620.1	26.1	misc.cytochrome P450	cytochrome P450 domain containing protein, expressed	4.24216
LOC_Os07g33580.1	26.1	misc.cytochrome P450	cytochrome P450, putative, expressed	2.01819
LOC_Os10g37034.1	26.1	misc.cytochrome P450	cytochrome P450, putative, expressed	3.65508
LOC_Os06g39780.1	26.1	misc.cytochrome P450	cytochrome P450, putative, expressed	3.70285
LOC_Os07g11739.1	26.1	misc.cytochrome P450	cytochrome P450, putative, expressed	4.07439
LOC_Os11g27730.1	26.1	misc.cytochrome P450	cytochrome P450, putative, expressed	5.72842
LOC_Os05g30250.1	26.3	misc.gluco-, galacto- and mannosidases	Os5bglu19 - beta-glucosidase homologue, similar to G. max isohydroxyurate hydrolase, expressed	3.68584
LOC_Os06g10770.1	26.8	misc.nitrilases, *nitrile lyases, berberine bridge enzymes, reticuline oxidases, troponine reductases	peptidase, putative, expressed	2.14763
LOC_Os08g17160.1	26.19	misc.plastocyanin-like	plastocyanin-like domain containing protein, putative, expressed	3.76399
LOC_Os05g25350.1	30.2.16	signalling.receptor kinases.Catharanthus roseus-like RLK1	TKL_IRAK_CrRLK1L-1.12 - The CrRLK1L-1 subfamily has homology to the CrRLK1L homolog, expressed	4.48529	receptor like kinase	Figure 4
LOC_Os07g35700.1	30.2.17	signalling.receptor kinases.DUF 26	TKL_IRAK_DUF26-lc.4 - DUF26 kinases have homology to DUF26 containing loci, expressed	3.5138	receptor like kinase	Figure 4
LOC_Os12g30600.1	30.2.17	signalling.receptor kinases.DUF 26	retrotransposon protein, putative, unclassified, expressed	4.24331	receptor like kinase	Figure 4
LOC_Os01g02830.1	30.2.17	signalling.receptor kinases.DUF 26	receptor-like kinase ARK1AS, putative, expressed	4.30238	receptor like kinase	Figure 4
LOC_Os04g52606.1	30.2.17	signalling.receptor kinases.DUF 26	SHR5-receptor-like kinase, putative, expressed	6.3431	receptor like kinase	Figure 4
LOC_Os09g17049.1	30.2.17	signalling.receptor kinases.DUF 26	expressed protein	6.82805	receptor like kinase	Figure 4
LOC_Os11g12270.1	30.2.17	signalling.receptor kinases.DUF 26	expressed protein	7.00135	receptor like kinase	Figure 4
LOC_Os08g10320.1	30.2.8.2	signalling.receptor kinases.leucine rich repeat VIII-2	SHR5-receptor-like kinase, putative, expressed	4.86381	receptor like kinase	Figure 4
LOC_Os08g24310.1	30.2.11	signalling.receptor kinases.leucine rich repeat XI	receptor-like protein kinase precursor, putative, expressed	3.46751	receptor like kinase	Figure 4
LOC_Os11g36200.1	30.2.11	signalling.receptor kinases.leucine rich repeat XI	receptor-like protein kinase 2 precursor, putative, expressed	3.54402	receptor like kinase	Figure 4
LOC_Os06g38340.1	30.2.11	signalling.receptor kinases.leucine rich repeat XI	receptor-like protein kinase precursor, putative, expressed	4.43817	receptor like kinase	Figure 4
LOC_Os06g18000.1	30.2.11	signalling.receptor kinases.leucine rich repeat XI	protein kinase domain containing protein, expressed	5.19231	receptor like kinase	Figure 4
LOC_Os02g40240.1	30.2.11	signalling.receptor kinases.leucine rich repeat XI	receptor kinase, putative, expressed	6.21802	receptor like kinase	Figure 4
LOC_Os08g15590.1	30.2.13	signalling.receptor kinases.leucine rich repeat XIII	Leucine rich repeat N-terminal domain containing protein, putative, expressed	4.80458	receptor like kinase	Figure 4
LOC_Os08g02996.1	30.2.99	signalling.receptor kinases.misc	receptor-like kinase, putative, expressed	1.96903	receptor like kinase	Figure 4
LOC_Os04g30030.1	30.2.99	signalling.receptor kinases.misc	cysteine-rich receptor-like protein kinase 12 precursor, putative, expressed	4.10155	receptor like kinase	Figure 4
LOC_Os09g18594.1	30.2.99	signalling.receptor kinases.misc	protein kinase domain containing protein, expressed	6.05394	receptor like kinase	Figure 4
LOC_Os04g52640.1	30.2.24	signalling.receptor kinases.S-locus glycoprotein like	SHR5-receptor-like kinase, putative, expressed	1.68508	receptor like kinase	Figure 4
LOC_Os08g29020.1	30.2.25	signalling.receptor kinases.wall associated kinase	wall-associated kinase-like 2, putative, expressed	3.84834	receptor like kinase	Figure 4
LOC_Os04g24300.1	29.4.1.57	signaling/protein.postranslational modification.kinase.receptor like cytoplasmatic kinase VII	OsWAK35a - OsWAK short gene, expressed	2.84003	receptor like kinase	Figure 4
LOC_Os09g29540.1	29.4.1.57	signaling/protein.postranslational modification.kinase.receptor like cytoplasmatic kinase VII	OsWAK82 - OsWAK receptor-like cytoplasmic kinase OsWAK-RLCK, expressed	4.64345	receptor like kinase	Figure 4
LOC_Os04g24294.1	29.4.1.57	signaling/protein.postranslational modification.kinase.receptor like cytoplasmatic kinase VII/not assigned.unknown	OsWAK35d - OsWAK short gene, expressed	3.51739	receptor like kinase	Figure 4
LOC_Os10g05250.1	29.4.1.57	signaling/protein.postranslational modification.kinase.receptor like cytoplasmatic kinase VII	protein kinase domain containing protein, expressed	3.79162	receptor like kinase	Figure 4
LOC_Os03g12680.1	29.4.1.57	signaling/protein.postranslational modification.kinase.receptor like cytoplasmatic kinase VII	protein kinase, putative, expressed	-2.72165	receptor like kinase	Figure 4
LOC_Os08g03020.1	29.4	signaling/protein.postranslational modification	lectin-like receptor kinase 1, putative, expressed	2.04621	receptor like kinase	Figure 4
LOC_Os03g55389.1	29.4	signaling/protein.postranslational modification	casein kinase II subunit alpha-1, putative, expressed	-4.12939	non-receptor kinase	Figure 4/Table 1
LOC_Os08g34240.1	29.4	signaling/protein.postranslational modification	CAMK_KIN1/SNF1/Nim1_like.33 - CAMK includes calcium/calmodulin depedent protein kinases, expressed	-2.53174	non-receptor kinase	Figure 4
LOC_Os02g41580.1	29.4	signaling/protein.postranslational modification	CAMK_CAMK_like.14 - CAMK includes calcium/calmodulin depedent protein kinases, expressed	-2.33667	non-receptor kinase	Figure 4
LOC_Os03g53410.1	29.4	signaling/protein.postranslational modification	protein kinase domain containing protein, expressed	-1.63023	non-receptor kinase	Figure 4
LOC_Os12g27520.1	29.4	signaling/protein.postranslational modification	serine/threonine-protein kinase AFC2, putative, expressed	5.61697	non-receptor kinase	Figure 4
LOC_Os01g51420.1	30.3	signalling.calcium	calcineurin B, putative, expressed	-2.82456		Figure 4
LOC_Os11g19800.1	30.5	signalling.G-proteins	Ras family domain containing protein, expressed	3.94269		Figure 4
LOC_Os05g25770.1	27.3.32	RNA.regulation of transcription.WRKY domain transcription factor family	WRKY45, expressed	3.07139		Figure 4/Table 1
LOC_Os11g45750.1	27.3.32	RNA.regulation of transcription.WRKY domain transcription factor family	WRKY125, expressed	3.86314		Figure 4
LOC_Os11g45850.1	27.3.32	RNA.regulation of transcription.WRKY domain transcription factor family	WRKY81, expressed	3.9966		Figure 4
LOC_Os02g12380.1	27.3.55	RNA.regulation of transcription.HDA	histone deacetylase, putative, expressed	4.888		Table 1
LOC_Os12g07950.1	27.3.55	RNA.regulation of transcription.HDA	transcriptional regulator Sir2 family protein, putative, expressed	4.95096
LOC_Os06g07350.1	27.3.99	RNA.regulation of transcription.unclassified	RNA-binding motif protein, putative, expressed	6.80407
LOC_Os11g33340.1	29.5	protein.degradation	expressed protein	-3.1228		Figure 4
LOC_Os12g28137.1	29.5.9	protein.degradation.AAA type	ATPase 3, putative, expressed	3.77572		Figure 4
LOC_Os04g15550.1	29.5.4	protein.degradation.aspartate protease	expressed protein	4.69573		Figure 4
LOC_Os04g13260.1	29.5.3	protein.degradation.cysteine protease	expressed protein	-5.4191		Figure 4
LOC_Os04g01710.1	29.5.3	protein.degradation.cysteine protease	cysteine proteinase At4g11310 precursor, putative, expressed	-4.12563		Figure 4
LOC_Os06g38450.1	29.5.3	protein.degradation.cysteine protease	vignain precursor, putative, expressed	3.89329		Figure 4
LOC_Os04g40180.1	29.5.3	protein.degradation.cysteine protease	expressed protein	4.62269		Figure 4
LOC_Os10g22170.1	29.5.3	protein.degradation.cysteine protease	expressed protein	6.68038		Figure 4
LOC_Os04g03796.1	29.5.1	protein.degradation.subtilases	OsSub37 - Putative Subtilisin homologue, expressed	2.1161		Figure 4
LOC_Os08g13130.1	29.5.11.4.5.2	protein.degradation.ubiquitin.E3.BTB/POZ Cullin3.BTB/POZ	expressed protein	-1.68907		Figure 4
LOC_Os12g14840.1	29.5.11.4.2	protein.degradation.ubiquitin.E3.RING	expressed protein	6.18708		Figure 4
LOC_Os01g28300.1	29.5.11.4.3.2	protein.degradation.ubiquitin.E3.SCF.FBOX	OsFBX7 - F-box domain containing protein, expressed	-5.33958		Figure 4
LOC_Os12g37110.1	29.5.11.4.3.2	protein.degradation.ubiquitin.E3.SCF.FBOX	OsFBD16 - F-box and FBD domain containing protein, expressed	-4.78778		Figure 4
LOC_Os08g18000.1	29.5.11.4.3.2	protein.degradation.ubiquitin.E3.SCF.FBOX	OsFBX283 - F-box domain containing protein, expressed	-3.89423		Figure 4
LOC_Os07g13870.1	29.5.11.4.3.2	protein.degradation.ubiquitin.E3.SCF.FBOX	OsFBX229 - F-box domain containing protein, expressed	-2.49364		Figure 4
LOC_Os08g09450.1	29.5.11.4.3.2	protein.degradation.ubiquitin.E3.SCF.FBOX	OsFBL41 - F-box domain and LRR containing protein, expressed	-2.09746		Figure 4
LOC_Os01g22480.2	29.5.11.4.3.2	protein.degradation.ubiquitin.E3.SCF.FBOX	OsFBDUF4 - F-box and DUF domain containing protein, expressed	2.8601		Figure 4
LOC_Os12g06740.1	29.5.11.4.3.2	protein.degradation.ubiquitin.E3.SCF.FBOX	OsFBX440 - F-box domain containing protein, expressed	3.20364		Figure 4
LOC_Os12g36670.1	29.5.11.4.3.2	protein.degradation.ubiquitin.E3.SCF.FBOX	F-box/LRR-repeat protein 3, putative, expressed	3.34601		Figure 4
LOC_Os01g37260.2	29.5.11.4.3.2	protein.degradation.ubiquitin.E3.SCF.FBOX	OsFBX14 - F-box domain containing protein, expressed	3.43405		Figure 4
LOC_Os07g06500.1	29.5.11.4.3.2	protein.degradation.ubiquitin.E3.SCF.FBOX	OsFBL34 - F-box domain and LRR containing protein, expressed	3.85679		Figure 4
LOC_Os10g41838.1	29.5.11.4.3.2	protein.degradation.ubiquitin.E3.SCF.FBOX	F-box protein interaction domain containing protein, expressed	4.36683		Figure 4
LOC_Os11g38140.1	29.5.11.4.3.2	protein.degradation.ubiquitin.E3.SCF.FBOX	OsFBDUF58 - F-box and DUF domain containing protein, expressed	4.76387		Figure 4
LOC_Os06g49930.1	29.5.11.4.3.2	protein.degradation.ubiquitin.E3.SCF.FBOX	OsFBX207 - F-box domain containing protein, expressed	4.91582		Figure 4
LOC_Os02g57910.1	29.5.11.4.3.2	protein.degradation.ubiquitin.E3.SCF.FBOX	OsFBX73 - F-box domain containing protein, expressed	5.02227		Figure 4
LOC_Os02g21260.1	29.5.11.4.3.2	protein.degradation.ubiquitin.E3.SCF.FBOX	OsFBL8 - F-box domain and LRR containing protein, expressed	5.12302		Figure 4
LOC_Os02g57860.1	29.5.11.4.3.2	protein.degradation.ubiquitin.E3.SCF.FBOX/not assigned	OsFBX71 - F-box domain containing protein, expressed	-5.5314		Figure 4
LOC_Os10g04700.1	29.5.11.4.3.2	protein.degradation.ubiquitin.E3.SCF.FBOX/not assigned	OsFBX361 - F-box domain containing protein, expressed	3.39791		Figure 4
LOC_Os10g03600.1	29.5.11.4.3.2	protein.degradation.ubiquitin.E3.SCF.FBOX/not assigned	OsFBX343 - F-box domain containing protein, expressed	4.00451		Figure 4
LOC_Os02g57940.1	29.5.11.4.3.2	protein.degradation.ubiquitin.E3.SCF.FBOX/not assigned	OsFBX74 - F-box domain containing protein, expressed	4.56909		Figure 4
LOC_Os07g12560.1	29.5.11.4.3.2	protein.degradation.ubiquitin.E3.SCF.FBOX/not assigned	OsFBX224 - F-box domain containing protein, expressed	4.5699		Figure 4
LOC_Os12g40300.1	29.5.11.4.3.1	protein.degradation.ubiquitin.E3.SCF.SKP	SKP1, putative, expressed	-2.78702		Figure 4
LOC_Os03g37950.1	29.5.11.20	protein.degradation.ubiquitin.proteasom	proteasome subunit, putative, expressed	-2.42738		Figure 4
LOC_Os06g41800.1	16.8.3	secondary metabolism.flavonoids.dihydroflavonols	dihydroflavonol-4-reductase, putative, expressed	5.68131		Figure 4
LOC_Os12g43590.1	16.1.4	secondary metabolism.isoprenoids.carotenoids	FAD dependent oxidoreductase domain containing protein, expressed	2.29719		Figure 4
LOC_Os06g13280.1	16.1.5	secondary metabolism.isoprenoids.terpenoids	O-methyltransferase, putative, expressed	-4.22802		Figure 4
LOC_Os04g52210.1	16.1.5	secondary metabolism.isoprenoids.terpenoids	terpene synthase, putative, expressed	-4.21431		Figure 4
LOC_Os02g04750.1	16.1.5	secondary metabolism.isoprenoids.terpenoids	cycloartenol synthase, putative, expressed	-3.9975		Figure 4
LOC_Os04g09604.1	16.1.5	secondary metabolism.isoprenoids.terpenoids	O-methyltransferase, putative, expressed	3.84835		Figure 4
LOC_Os04g09654.1	16.1.5	secondary metabolism.isoprenoids.terpenoids	O-methyltransferase, putative, expressed	4.16352		Figure 4
LOC_Os04g58060.1	16.1.5	secondary metabolism.isoprenoids.terpenoids	methyltransferase, putative, expressed	5.29353		Figure 4
LOC_Os08g04500.1	16.1.5	secondary metabolism.isoprenoids.terpenoids	terpene synthase, putative, expressed	5.3394		Figure 4
LOC_Os11g19840.1	16.2	secondary metabolism.phenylpropanoids	O-methyltransferase, putative, expressed	-3.9579		Figure 4
LOC_Os11g20160.1	16.2	secondary metabolism.phenylpropanoids	O-methyltransferase, putative, expressed	-3.6101		Figure 4
LOC_Os04g11970.1	16.2	secondary metabolism.phenylpropanoids	O-methyltransferase, putative, expressed	-2.79752		Figure 4
LOC_Os09g17560.1	16.2	secondary metabolism.phenylpropanoids	O-methyltransferase, putative, expressed	4.456		Figure 4
LOC_Os06g08610.1	16.2.1.4	secondary metabolism.phenylpropanoids.lignin biosynthesis.HCT	transferase family protein, putative, expressed	3.42604		Figure 4
LOC_Os12g33610.1	16.2.1.1	secondary metabolism.phenylpropanoids.lignin biosynthesis.PAL	phenylalanine ammonia-lyase, putative, expressed	4.54169		Figure 4
LOC_Os04g22660.1	16.4.1	secondary metabolism.N misc.alkaloid-like	tropinone reductase, putative, expressed	4.62405		Figure 4
LOC_Os01g54300.1	10.6.2	cell wall.degradation.mannan-xylose-arabinose-fucose	OsMan02 - Endo-Beta-Mannanase, expressed	-3.11685		Figure 4
LOC_Os10g26940.1	10.6.3	cell wall.degradation.pectate lyases and polygalacturonases	BURP domain containing protein, expressed	-3.13328		Figure 4
LOC_Os08g28670.1	35.2	pathogen-related genes (PR genes)/not assigned.unknown	pathogenesis-related Bet v I family protein, putative, expressed	4.89388		Figure 4
LOC_Os03g61330.1	13.2.6.2	amino acid metabolism.degradation.aromatic aa.tyrosine	fumarylacetoacetase, putative, expressed	4.25007
LOC_Os02g34990.1	13.99	amino acid metabolism.misc	ACT domain containing protein, putative, expressed	4.82754
LOC_Os01g18860.1	13.1.3.4	amino acid metabolism.synthesis.aspartate family.methionine	S-adenosylmethionine synthetase, putative, expressed	-4.46121		Table 1
LOC_Os07g44890.1	24	Biodegradation of Xenobiotics	gibberellin receptor GID1L2, putative, expressed	5.75856
LOC_Os02g55670.2	31.3	cell.cycle	expressed protein	1.54395
LOC_Os01g38229.1	31.3.1	cell.cycle.peptidylprolyl isomerase	peptidyl-prolyl isomerase, putative, expressed	3.10481
LOC_Os02g43920.1	31.2	cell.division	cell division cycle protein 23, putative, expressed	-3.47156
LOC_Os03g47650.1	31.1	cell.organisation	ankyrin, putative, expressed	-1.53287
LOC_Os09g17329.1	31.1	cell.organisation	expressed protein	5.66502
LOC_Os11g04910.1	31.1	cell.organisation	ankyrin repeat domain containing protein, expressed	3.88214
LOC_Os11g07980.1	31.1	cell.organisation	ion channel nompc, putative, expressed	2.57355
LOC_Os11g08020.1	31.1	cell.organisation	ankyrin repeat family protein, putative, expressed	-2.7962
LOC_Os11g14544.1	31.1	cell.organisation	expressed protein	6.38396
LOC_Os04g43090.1	31.4	cell.vesicle transport	expressed protein	-3.01935
LOC_Os01g02870.1	33.99	development.unspecified	auxin-induced protein 5NG4, putative, expressed	-1.64263
LOC_Os02g47500.1	33.99	development.unspecified	nodulin, putative, expressed	5.59486
LOC_Os02g50140.1	33.99	development.unspecified	caleosin related protein, putative, expressed	2.47165
LOC_Os03g27340.1	33.99	development.unspecified	expressed protein	3.4762
LOC_Os11g04140.1	33.99	development.unspecified	nodulin, putative, expressed	4.56705
LOC_Os08g33082.1	28.2	DNA.repair	DNA-repair protein complementing XP-C cells, putative, expressed	3.9409
LOC_Os01g57599.1	28.1	DNA.synthesis/chromatin structure	retrotransposon protein, putative, unclassified, expressed	4.45185
LOC_Os01g63610.1	28.1	DNA.synthesis/chromatin structure	retrotransposon protein, putative, unclassified, expressed	4.06408
LOC_Os01g73070.2	28.1	DNA.synthesis/chromatin structure	expressed protein	4.46636
LOC_Os01g73080.2	28.1	DNA.synthesis/chromatin structure	expressed protein	4.7008
LOC_Os12g27370.1	28.1	DNA.synthesis/chromatin structure	expressed protein	4.01608
LOC_Os06g29630.1	28.1.1.4	DNA.synthesis/chromatin structure.retrotransposon/transposase.hat-like transposase	transposon protein, putative, unclassified, expressed	3.89273
LOC_Os01g16130.1	28.99	DNA.unspecified	retrotransposon protein, putative, unclassified, expressed	2.28632
LOC_Os01g36064.1	28.99	DNA.unspecified	hAT dimerisation domain-containing protein, putative, expressed	4.36683
LOC_Os01g62100.1	28.99	DNA.unspecified	retrotransposon protein, putative, unclassified, expressed	5.10429
LOC_Os02g30960.1	28.99	DNA.unspecified	transposon protein, putative, Ac/Ds sub-class, expressed	-2.99417
LOC_Os07g15160.1	28.99	DNA.unspecified	retrotransposon protein, putative, unclassified, expressed	4.03545
LOC_Os07g44670.1	28.99	DNA.unspecified	retrotransposon protein, putative, unclassified, expressed	-2.80488
LOC_Os10g24940.1	28.99	DNA.unspecified	expressed protein	5.46253
LOC_Os12g15314.1	28.99	DNA.unspecified	staphylococcal nuclease homologue, putative, expressed	5.70151
LOC_Os02g03640.1	4.1.6	glycolysis.cytosolic branch.fructose-2,6-bisphosphatase (Fru2,6BisPase)	expressed protein	-3.20575
LOC_Os07g11150.1	4.1.6	glycolysis.cytosolic branch.fructose-2,6-bisphosphatase (Fru2,6BisPase)	expressed protein	-3.72507
LOC_Os09g22410.3	4.13	glycolysis.PK	pyruvate kinase-like, putative, expressed	-4.73958
LOC_Os02g37800.1	11.8.10	lipid metabolism.'exotics' (steroids, squalene etc).phosphatidylcholinesterol O-acyltransferase	lecithin:cholesterol acyltransferase, putative, expressed	6.24555
LOC_Os08g41780.1	11.9.2.1	lipid metabolism.lipid degradation.lipases.triacylglycerol lipase	triacylglycerol lipase precursor, putative, expressed	3.85097
LOC_Os06g29650.1	11.3.4	lipid metabolism.Phospholipid synthesis.CDP-diacylglycerol-inositol 3-phosphatidyltransferase	CDP-diacylglycerol--inositol 3-phosphatidyltransferase 1, putative, expressed	4.06747
LOC_Os11g09850.1	2.1.2.1	major CHO metabolism.synthesis.starch.AGPase	expressed protein	6.42591
LOC_Os02g14900.1	3.6	minor CHO metabolism.callose	1,3-beta-glucan synthase component domain containing protein, expressed	5.70946
LOC_Os10g02380.1	3.5	minor CHO metabolism.others	oxidoreductase, aldo/keto reductase family protein, putative, expressed	3.66778
LOC_Os05g15530.1	26.26.1	misc.aminotransferases.aminotransferase class IV family protein	aminotransferase domain containing protein, putative, expressed	4.11016
LOC_Os01g71930.1	26.4.1	misc.beta 1,3 glucan hydrolases.glucan endo-1,3-beta-glucosidase	glycosyl hydrolases family 17 protein, expressed	3.96496		Table 1
LOC_Os02g11640.1	26.2	misc.UDP glucosyl and glucoronyl transferases	UDP-glucoronosyl and UDP-glucosyl transferase, putative, expressed	3.96293
LOC_Os04g12980.1	26.2	misc.UDP glucosyl and glucoronyl transferases	UDP-glucoronosyl/UDP-glucosyl transferase, putative, expressed	3.87742
LOC_Os10g03320.1	26.2	misc.UDP glucosyl and glucoronyl transferases	UDP-glucoronosyl and UDP-glucosyl transferase domain containing protein, expressed	-4.02658
LOC_Os12g34110.1	9.9	mitochondrial electron transport / ATP synthesis.F1-ATPase	expressed protein	-2.8941
LOC_Os01g49260.1	12.2.1	N-metabolism.ammonia metabolism.glutamate synthase	expressed protein	-0.841951
LOC_Os11g03290.1	23.2	nucleotide metabolism.degradation	nucleoside-triphosphatase, putative, expressed	-3.83602
LOC_Os01g06510.1	29.1.19	protein.aa activation.arginine-tRNA ligase	arginyl-tRNA synthetase, putative, expressed	3.77938
LOC_Os03g02100.1	29.1.9	protein.aa activation.valine-tRNA ligase	valyl-tRNA synthetase, putative, expressed	4.0124
LOC_Os01g70010.1	29.2.1.2.2.57	protein.synthesis.ribosomal protein.eukaryotic.60S subunit.L7A	ribosomal protein L7Ae, putative, expressed	-2.26609
LOC_Os01g40640.1	29.2.1.1.3.1.1	protein.synthesis.ribosomal protein.prokaryotic.unknown organellar.30S subunit.S1	S1 RNA binding domain containing protein, expressed	1.98731
LOC_Os01g35830.1	29.4	protein.postranslational modification	expressed protein	4.32276
LOC_Os01g52810.3	29.4	protein.postranslational modification	expressed protein	5.44809
LOC_Os08g09860.1	1.2.2	PS.photorespiration.glycolate oxydase	hydroxyacid oxidase 1, putative, expressed	7.55052
LOC_Os04g14450.1	27.1	RNA.processing	pentatricopeptide, putative, expressed	4.48465
LOC_Os10g35260.1	27.3	RNA.regulation of transcription	Rf1, mitochondrial precursor, putative, expressed	4.48244
LOC_Os06g30090.1	27.3.6	RNA.regulation of transcription.bHLH,Basic Helix-Loop-Helix family	helix-loop-helix DNA-binding domain containing protein, expressed	-3.18054
LOC_Os04g35010.1	27.3.6	RNA.regulation of transcription.bHLH,Basic Helix-Loop-Helix family	helix-loop-helix DNA-binding domain containing protein, expressed	4.23572
LOC_Os08g25050.1	27.3.6	RNA.regulation of transcription.bHLH,Basic Helix-Loop-Helix family	PIF-like orf1, putative, expressed	7.4024
LOC_Os06g50510.1	27.3.22	RNA.regulation of transcription.HB,Homeobox transcription factor family	START domain containing protein, expressed	4.82071
LOC_Os05g50530.1	27.3.67	RNA.regulation of transcription.putative transcription regulator	hAT dimerisation domain containing protein, expressed	-4.59995
LOC_Os09g38900.1	27.3.99	RNA.regulation of transcription.unclassified	transposon protein, putative, unclassified, expressed	-2.74421
LOC_Os06g11440.3	27.3.99	RNA.regulation of transcription.unclassified	transposon protein, putative, Mutator sub-class, expressed	6.4911
LOC_Os05g25400.1	27.4	RNA.RNA binding	RNA binding protein, putative, expressed	4.66481
LOC_Os06g08880.1	30.1.1	signalling.in sugar and nutrient physiology	glutamate receptor 2.7 precursor, putative, expressed	3.43671
LOC_Os02g06820.1	30.11	signalling.light	transposon protein, putative, unclassified, expressed	3.88852
LOC_Os03g21660.1	30.11	signalling.light	transposon protein, putative, unclassified, expressed	3.68763
LOC_Os07g08150.1	30.11	signalling.light	early light-induced protein, chloroplast precursor, putative, expressed	4.32107
LOC_Os08g30040.1	30.11	signalling.light	transposon protein, putative, unclassified, expressed	2.25322
LOC_Os08g32440.1	30.11	signalling.light	transposon protein, putative, unclassified, expressed	4.29424
LOC_Os07g23930.1	30.4	signalling.phosphinositides	expressed protein	3.14472
LOC_Os06g08564.1	20.2.3	stress.abiotic.drought/salt	OsRCI2-8 - Putative low temperature and salt responsive protein, expressed	4.80526
LOC_Os11g06980.1	20.2.3	stress.abiotic.drought/salt	BURP domain containing protein, expressed	6.6906
LOC_Os12g36900.1	20.2.3	stress.abiotic.drought/salt	drought induced 19 protein, putative, expressed	6.09778
LOC_Os08g13440.1	20.2.99	stress.abiotic.unspecified	cupin domain containing protein, expressed	4.04248
LOC_Os09g25880.1	34.3	transport.amino acids	expressed protein	4.76775
LOC_Os08g42290.1	34.12	transport.metal	expressed protein	6.18928
LOC_Os05g33220.1	34.99	transport.misc	AWPM-19-like membrane family protein, putative, expressed	3.72265
LOC_Os01g68510.1	34.13	transport.peptides and oligopeptides	peptide transporter PTR2, putative, expressed	4.52721
LOC_Os02g43370.1	34.13	transport.peptides and oligopeptides	transposon protein, putative, unclassified, expressed	-3.03145		Table 1
LOC_Os06g38294.1	34.13	transport.peptides and oligopeptides	peptide transporter PTR2, putative, expressed	4.18254
LOC_Os12g02589.1	34.15	transport.potassium	hydrolase, alpha/beta fold family protein, putative, expressed	6.70214
LOC_Os03g10100.1	34.2	transport.sugars	transporter family protein, putative, expressed	1.55005
LOC_Os07g03960.1	34.2	transport.sugars	transporter family protein, putative, expressed	4.65473
LOC_Os07g05640.1	34.2	transport.sugars	transporter family protein, putative, expressed	9.06681
LOC_Os05g45030.1	35.2	not assigned.unknown	calcium homeostasis regulator CHoR1, putative, expressed	3.29993
LOC_Os10g22570.1	35.2	not assigned.unknown	cellulase, putative, expressed	3.64329
LOC_Os04g40190.1	35.2	not assigned.unknown	circumsporozoite protein, putative, expressed	5.50852
LOC_Os10g34602.1	35.2	not assigned.unknown	csAtPR5, putative, expressed	3.57126
LOC_Os12g07500.1	35.2	not assigned.unknown	csAtPR5, putative, expressed	5.76106
LOC_Os06g45320.1	35.2	not assigned.unknown	DEFL27 - Defensin and Defensin-like DEFL family	-1.67421
LOC_Os06g30710.3	35.1	not assigned.no ontology	DGCR14, putative, expressed	4.7162
LOC_Os06g34790.1	35.2	not assigned.unknown	DUF538 domain containing protein, putative, expressed	6.05377
LOC_Os04g45834.1	35.2	not assigned.unknown	DUF584 domain containing protein, putative, expressed	5.48091
LOC_Os05g08110.1	35.2	not assigned.unknown	early light-induced protein, chloroplast precursor, putative, expressed	4.45463
LOC_Os05g33110.1	35.3	not assigned.disagreeing hits	endo-1,3;1,4-beta-D-glucanase precursor, putative, expressed	3.63331
LOC_Os01g01760.1	35.2	not assigned.unknown	expressed protein	4.17505
LOC_Os01g02960.1	35.2	not assigned.unknown	expressed protein	4.4317
LOC_Os01g05289.1	35.2	not assigned.unknown	expressed protein	8.23353
LOC_Os01g05540.1	35.2	not assigned.unknown	expressed protein	3.55917
LOC_Os01g05920.1	35.2	not assigned.unknown	expressed protein	4.51241
LOC_Os01g08600.1	35.2	not assigned.unknown	expressed protein	-2.38747
LOC_Os01g08950.1	35.2	not assigned.unknown	expressed protein	2.39628
LOC_Os01g09410.1	35.2	not assigned.unknown	expressed protein	4.1141
LOC_Os01g09420.1	35.2	not assigned.unknown	expressed protein	4.32569
LOC_Os01g14514.1	35.2	not assigned.unknown	expressed protein	4.25384
LOC_Os01g15399.1	35.2	not assigned.unknown	expressed protein	3.72781
LOC_Os01g20820.1	35.2	not assigned.unknown	expressed protein	5.42085
LOC_Os01g20894.1	35.2	not assigned.unknown	expressed protein	3.91047
LOC_Os01g22090.1	35.2	not assigned.unknown	expressed protein	3.47528
LOC_Os01g24490.1	35.2	not assigned.unknown	expressed protein	3.71964
LOC_Os01g24700.1	35.2	not assigned.unknown	expressed protein	-3.54591
LOC_Os01g25920.1	35.2	not assigned.unknown	expressed protein	3.01412
LOC_Os01g26070.1	35.2	not assigned.unknown	expressed protein	6.6439
LOC_Os01g26370.1	35.2	not assigned.unknown	expressed protein	3.53141
LOC_Os01g29390.1	35.2	not assigned.unknown	expressed protein	3.0962
LOC_Os01g34590.1	35.2	not assigned.unknown	expressed protein	3.96444
LOC_Os01g36820.1	35.2	not assigned.unknown	expressed protein	-4.78582
LOC_Os01g37210.1	35.2	not assigned.unknown	expressed protein	3.96582
LOC_Os01g39680.1	35.2	not assigned.unknown	expressed protein	4.98357
LOC_Os01g41570.1	35.2	not assigned.unknown	expressed protein	-2.29957
LOC_Os01g48120.1	35.2	not assigned.unknown	expressed protein	-7.07197
LOC_Os01g50970.1	35.2	not assigned.unknown	expressed protein	4.48872
LOC_Os01g51370.1	35.2	not assigned.unknown	expressed protein	5.21407
LOC_Os01g51670.1	35.2	not assigned.unknown	expressed protein	4.59911
LOC_Os01g52120.1	35.2	not assigned.unknown	expressed protein	3.02085
LOC_Os01g54980.1	35.2	not assigned.unknown	expressed protein	-1.78223
LOC_Os01g56730.1	35.2	not assigned.unknown	expressed protein	1.78784
LOC_Os01g57250.1	35.2	not assigned.unknown	expressed protein	4.71331
LOC_Os01g60420.1	35.2	not assigned.unknown	expressed protein	2.30342
LOC_Os01g62750.1	35.2	not assigned.unknown	expressed protein	3.75011
LOC_Os01g69904.1	35.2	not assigned.unknown	expressed protein	6.59645
LOC_Os01g70720.1	35.2	not assigned.unknown	expressed protein	3.6468
LOC_Os01g71540.1	35.2	not assigned.unknown	expressed protein	11.0874
LOC_Os01g71590.1	35.2	not assigned.unknown	expressed protein	11.0874
LOC_Os01g71620.1	35.2	not assigned.unknown	expressed protein	2.64313
LOC_Os01g71624.1	35.2	not assigned.unknown	expressed protein	6.16887
LOC_Os01g71630.1	35.2	not assigned.unknown	expressed protein	9.45508
LOC_Os01g74670.1	35.2	not assigned.unknown	expressed protein	4.32191
LOC_Os02g05199.1	35.2	not assigned.unknown	expressed protein	2.25433
LOC_Os02g06754.1	35.2	not assigned.unknown	expressed protein	4.61401
LOC_Os02g06760.1	35.2	not assigned.unknown	expressed protein	4.6104
LOC_Os02g06770.1	35.2	not assigned.unknown	expressed protein	3.78889
LOC_Os02g06790.1	35.2	not assigned.unknown	expressed protein	6.2697
LOC_Os02g12150.1	35.2	not assigned.unknown	expressed protein	5.14511
LOC_Os02g12490.1	35.2	not assigned.unknown	expressed protein	2.22146
LOC_Os02g14500.1	35.2	not assigned.unknown	expressed protein	3.63539
LOC_Os02g14800.1	35.2	not assigned.unknown	expressed protein	5.27317
LOC_Os02g20934.1	35.2	not assigned.unknown	expressed protein	5.83597
LOC_Os02g23930.1	35.2	not assigned.unknown	expressed protein	2.37906
LOC_Os02g24210.1	35.2	not assigned.unknown	expressed protein	4.60508
LOC_Os02g24410.1	35.2	not assigned.unknown	expressed protein	-3.41045
LOC_Os02g26790.1	35.2	not assigned.unknown	expressed protein	5.62429
LOC_Os02g26794.1	35.2	not assigned.unknown	expressed protein	1.77984
LOC_Os02g29300.1	35.2	not assigned.unknown	expressed protein	4.18826
LOC_Os02g30470.1	35.2	not assigned.unknown	expressed protein	6.00228
LOC_Os02g30600.1	35.2	not assigned.unknown	expressed protein	5.12903
LOC_Os02g32900.1	35.2	not assigned.unknown	expressed protein	-3.48688
LOC_Os02g43314.1	35.2	not assigned.unknown	expressed protein	3.63711
LOC_Os02g50540.1	35.2	not assigned.unknown	expressed protein	6.42225
LOC_Os02g53384.1	35.2	not assigned.unknown	expressed protein	2.09784
LOC_Os02g56440.1	35.2	not assigned.unknown	expressed protein	5.6813
LOC_Os02g57924.1	35.2	not assigned.unknown	expressed protein	6.11825
LOC_Os03g01360.1	35.2	not assigned.unknown	expressed protein	4.22399
LOC_Os03g01420.1	35.2	not assigned.unknown	expressed protein	3.87734
LOC_Os03g01490.1	35.2	not assigned.unknown	expressed protein	4.18313
LOC_Os03g01940.1	35.2	not assigned.unknown	expressed protein	3.21077
LOC_Os03g03490.1	35.2	not assigned.unknown	expressed protein	3.72163
LOC_Os03g07750.1	35.2	not assigned.unknown	expressed protein	6.09512
LOC_Os03g08114.1	35.2	not assigned.unknown	expressed protein	3.70238
LOC_Os03g08284.1	35.2	not assigned.unknown	expressed protein	7.06139
LOC_Os03g10250.1	35.2	not assigned.unknown	expressed protein	1.62265
LOC_Os03g11840.1	35.2	not assigned.unknown	expressed protein	4.91821
LOC_Os03g14310.1	35.2	not assigned.unknown	expressed protein	-6.5599
LOC_Os03g17410.1	35.2	not assigned.unknown	expressed protein	-5.45291
LOC_Os03g21664.1	35.2	not assigned.unknown	expressed protein	6.84558
LOC_Os03g24730.1	35.2	not assigned.unknown	expressed protein	3.4845
LOC_Os03g27830.1	35.2	not assigned.unknown	expressed protein	2.16236
LOC_Os03g29184.1	35.2	not assigned.unknown	expressed protein	5.26956
LOC_Os03g30840.1	35.2	not assigned.unknown	expressed protein	1.68642
LOC_Os03g31160.1	35.2	not assigned.unknown	expressed protein	3.92412
LOC_Os03g32499.1	35.2	not assigned.unknown	expressed protein	7.51718
LOC_Os03g37864.1	35.2	not assigned.unknown	expressed protein	4.93209
LOC_Os03g42464.1	35.2	not assigned.unknown	expressed protein	1.95368
LOC_Os03g56730.1	35.2	not assigned.unknown	expressed protein	4.82015
LOC_Os03g57910.1	35.2	not assigned.unknown	expressed protein	4.05491
LOC_Os03g59774.1	35.2	not assigned.unknown	expressed protein	5.62863
LOC_Os03g63870.1	35.2	not assigned.unknown	expressed protein	6.15266
LOC_Os04g02490.1	35.2	not assigned.unknown	expressed protein	-5.30924
LOC_Os04g09350.1	35.2	not assigned.unknown	expressed protein	2.09671
LOC_Os04g11980.1	35.2	not assigned.unknown	expressed protein	4.84475
LOC_Os04g12744.1	35.2	not assigned.unknown	expressed protein	2.95971
LOC_Os04g13270.1	35.2	not assigned.unknown	expressed protein	-5.98307
LOC_Os04g15680.1	35.2	not assigned.unknown	expressed protein	3.5652
LOC_Os04g21850.1	35.2	not assigned.unknown	expressed protein	4.3287
LOC_Os04g22720.1	35.2	not assigned.unknown	expressed protein	3.53081
LOC_Os04g23040.1	35.2	not assigned.unknown	expressed protein	4.27778
LOC_Os04g23140.1	35.2	not assigned.unknown	expressed protein	4.25368
LOC_Os04g25740.1	35.2	not assigned.unknown	expressed protein	4.18144
LOC_Os04g31090.1	35.2	not assigned.unknown	expressed protein	2.95156
LOC_Os04g51480.1	35.2	not assigned.unknown	expressed protein	-3.85508
LOC_Os04g51809.1	35.2	not assigned.unknown	expressed protein	4.85002
LOC_Os04g52660.1	35.2	not assigned.unknown	expressed protein	7.47709
LOC_Os04g53350.1	35.2	not assigned.unknown	expressed protein	-2.55813
LOC_Os04g53840.1	35.2	not assigned.unknown	expressed protein	2.78968
LOC_Os05g05530.1	35.2	not assigned.unknown	expressed protein	3.20309
LOC_Os05g06000.1	35.2	not assigned.unknown	expressed protein	-2.23603
LOC_Os05g10414.1	35.2	not assigned.unknown	expressed protein	5.90925
LOC_Os05g10570.1	35.2	not assigned.unknown	expressed protein	3.2145
LOC_Os05g11064.1	35.2	not assigned.unknown	expressed protein	4.22467
LOC_Os05g18274.1	35.2	not assigned.unknown	expressed protein	5.01996
LOC_Os05g25650.1	35.2	not assigned.unknown	expressed protein	5.09611
LOC_Os05g29170.1	35.2	not assigned.unknown	expressed protein	4.37934
LOC_Os05g30700.1	35.2	not assigned.unknown	expressed protein	4.77883
LOC_Os05g32474.1	35.2	not assigned.unknown	expressed protein	4.55951
LOC_Os05g34130.1	35.2	not assigned.unknown	expressed protein	1.62612
LOC_Os05g34710.1	35.2	not assigned.unknown	expressed protein	6.38544
LOC_Os05g35444.1	35.2	not assigned.unknown	expressed protein	3.78074
LOC_Os05g36340.1	35.2	not assigned.unknown	expressed protein	7.64036
LOC_Os05g36994.1	35.2	not assigned.unknown	expressed protein	3.58487
LOC_Os05g43174.1	35.2	not assigned.unknown	expressed protein	4.66369
LOC_Os05g44610.1	35.2	not assigned.unknown	expressed protein	-2.32668
LOC_Os05g46630.1	35.2	not assigned.unknown	expressed protein	4.50958
LOC_Os05g46890.1	35.2	not assigned.unknown	expressed protein	7.50104
LOC_Os05g46920.1	35.2	not assigned.unknown	expressed protein	3.81748
LOC_Os05g46950.1	35.2	not assigned.unknown	expressed protein	5.17554
LOC_Os05g46954.1	35.2	not assigned.unknown	expressed protein	7.35609
LOC_Os05g48790.3	35.2	not assigned.unknown	expressed protein	3.34239
LOC_Os05g50330.1	35.2	not assigned.unknown	expressed protein	5.28923
LOC_Os06g06580.1	35.2	not assigned.unknown	expressed protein	-2.68364
LOC_Os06g08884.1	35.2	not assigned.unknown	expressed protein	5.35285
LOC_Os06g12170.1	35.2	not assigned.unknown	expressed protein	8.23924
LOC_Os06g16919.1	35.2	not assigned.unknown	expressed protein	4.1864
LOC_Os06g21750.1	35.2	not assigned.unknown	expressed protein	6.7354
LOC_Os06g25500.1	35.2	not assigned.unknown	expressed protein	4.43246
LOC_Os06g36380.1	35.2	not assigned.unknown	expressed protein	4.12016
LOC_Os06g38210.1	35.2	not assigned.unknown	expressed protein	10.2316
LOC_Os06g38320.1	35.2	not assigned.unknown	expressed protein	3.44156
LOC_Os06g38430.1	35.2	not assigned.unknown	expressed protein	3.36929
LOC_Os06g38660.1	35.2	not assigned.unknown	expressed protein	3.09871
LOC_Os06g39110.1	35.2	not assigned.unknown	expressed protein	4.68727
LOC_Os06g40809.1	35.2	not assigned.unknown	expressed protein	3.41739
LOC_Os06g41120.1	35.2	not assigned.unknown	expressed protein	6.38852
LOC_Os06g41240.1	35.2	not assigned.unknown	expressed protein	7.36825
LOC_Os06g42060.1	35.2	not assigned.unknown	expressed protein	6.0768
LOC_Os06g49920.1	35.2	not assigned.unknown	expressed protein	4.89187
LOC_Os06g50450.1	35.2	not assigned.unknown	expressed protein	-4.08167
LOC_Os06g51524.1	35.2	not assigned.unknown	expressed protein	6.0553
LOC_Os07g01300.1	35.2	not assigned.unknown	expressed protein	4.57372
LOC_Os07g05260.1	35.2	not assigned.unknown	expressed protein	4.59178
LOC_Os07g05680.1	35.2	not assigned.unknown	expressed protein	-2.90388
LOC_Os07g08360.1	35.2	not assigned.unknown	expressed protein	3.91978
LOC_Os07g10139.1	35.2	not assigned.unknown	expressed protein	5.3548
LOC_Os07g12390.1	35.2	not assigned.unknown	expressed protein	6.15975
LOC_Os07g12570.1	35.2	not assigned.unknown	expressed protein	4.4275
LOC_Os07g13234.1	35.2	not assigned.unknown	expressed protein	6.22588
LOC_Os07g17184.1	35.2	not assigned.unknown	expressed protein	1.84933
LOC_Os07g18930.1	35.2	not assigned.unknown	expressed protein	7.7853
LOC_Os07g18944.1	35.2	not assigned.unknown	expressed protein	2.75937
LOC_Os07g19540.1	35.2	not assigned.unknown	expressed protein	3.89705
LOC_Os07g20164.1	35.2	not assigned.unknown	expressed protein	4.68989
LOC_Os07g22494.1	35.2	not assigned.unknown	expressed protein	2.71436
LOC_Os07g25730.1	35.2	not assigned.unknown	expressed protein	-1.52799
LOC_Os07g26100.1	35.2	not assigned.unknown	expressed protein	-3.54925
LOC_Os07g28920.1	35.2	not assigned.unknown	expressed protein	-2.3194
LOC_Os07g31320.1	35.2	not assigned.unknown	expressed protein	-3.19905
LOC_Os07g35720.1	35.2	not assigned.unknown	expressed protein	4.16701
LOC_Os07g35979.1	35.2	not assigned.unknown	expressed protein	5.89875
LOC_Os07g38630.1	35.2	not assigned.unknown	expressed protein	7.65209
LOC_Os07g39210.1	35.2	not assigned.unknown	expressed protein	-2.8016
LOC_Os07g45439.1	35.2	not assigned.unknown	expressed protein	4.286
LOC_Os07g45570.1	35.2	not assigned.unknown	expressed protein	3.6218		Table 1
LOC_Os07g46420.1	35.2	not assigned.unknown	expressed protein	2.51677
LOC_Os08g01240.1	35.2	not assigned.unknown	expressed protein	3.46863
LOC_Os08g01514.1	35.2	not assigned.unknown	expressed protein	4.40758
LOC_Os08g02904.1	35.2	not assigned.unknown	expressed protein	4.1223
LOC_Os08g08570.1	35.2	not assigned.unknown	expressed protein	6.78745
LOC_Os08g18890.1	35.2	not assigned.unknown	expressed protein	2.69139
LOC_Os08g19374.1	35.2	not assigned.unknown	expressed protein	3.32902
LOC_Os08g20090.2	35.2	not assigned.unknown	expressed protein	4.63794
LOC_Os08g20680.1	35.2	not assigned.unknown	expressed protein	6.07316
LOC_Os08g21879.1	35.2	not assigned.unknown	expressed protein	2.05054
LOC_Os08g24182.1	35.2	not assigned.unknown	expressed protein	4.9158
LOC_Os08g26700.1	35.2	not assigned.unknown	expressed protein	3.10186
LOC_Os08g27580.1	35.2	not assigned.unknown	expressed protein	4.60054
LOC_Os08g31440.1	35.2	not assigned.unknown	expressed protein	3.94237
LOC_Os08g35939.1	35.2	not assigned.unknown	expressed protein	2.95715
LOC_Os08g35980.1	35.2	not assigned.unknown	expressed protein	-2.6574
LOC_Os08g41690.1	35.2	not assigned.unknown	expressed protein	3.62932
LOC_Os09g09944.1	35.2	not assigned.unknown	expressed protein	4.2759
LOC_Os09g11890.1	35.2	not assigned.unknown	expressed protein	4.18265
LOC_Os09g15044.1	35.2	not assigned.unknown	expressed protein	9.18933
LOC_Os09g20024.1	35.2	not assigned.unknown	expressed protein	3.75034
LOC_Os09g20579.1	35.2	not assigned.unknown	expressed protein	8.17305
LOC_Os09g25740.1	35.2	not assigned.unknown	expressed protein	2.78394
LOC_Os09g25934.1	35.2	not assigned.unknown	expressed protein	6.18484
LOC_Os09g26554.1	35.2	not assigned.unknown	expressed protein	5.70245
LOC_Os09g29270.1	35.2	not assigned.unknown	expressed protein	6.58428
LOC_Os09g32169.1	35.2	not assigned.unknown	expressed protein	5.92879
LOC_Os09g32310.1	35.2	not assigned.unknown	expressed protein	4.32352
LOC_Os09g35980.1	35.2	not assigned.unknown	expressed protein	-2.904		Table 1
LOC_Os09g39310.1	35.2	not assigned.unknown	expressed protein	4.33046
LOC_Os10g04130.1	35.2	not assigned.unknown	expressed protein	4.95916
LOC_Os10g07004.1	35.2	not assigned.unknown	expressed protein	2.3552
LOC_Os10g09684.1	35.2	not assigned.unknown	expressed protein	4.63846
LOC_Os10g10580.1	35.2	not assigned.unknown	expressed protein	3.44245
LOC_Os10g10750.1	35.2	not assigned.unknown	expressed protein	-3.90569
LOC_Os10g11022.1	35.2	not assigned.unknown	expressed protein	5.12815
LOC_Os10g13694.1	35.2	not assigned.unknown	expressed protein	5.96825
LOC_Os10g22100.1	35.2	not assigned.unknown	expressed protein	3.69513
LOC_Os10g22720.1	35.2	not assigned.unknown	expressed protein	-4.02915
LOC_Os10g25300.1	35.2	not assigned.unknown	expressed protein	3.78165
LOC_Os10g28254.1	35.2	not assigned.unknown	expressed protein	6.64062
LOC_Os10g30970.1	35.2	not assigned.unknown	expressed protein	3.47631
LOC_Os10g35100.1	35.2	not assigned.unknown	expressed protein	8.12385
LOC_Os10g36260.1	35.2	not assigned.unknown	expressed protein	5.23614
LOC_Os10g38890.1	35.2	not assigned.unknown	expressed protein	5.18161
LOC_Os10g39470.1	35.2	not assigned.unknown	expressed protein	5.45729
LOC_Os10g39510.1	35.2	not assigned.unknown	expressed protein	7.23433
LOC_Os11g04894.1	35.2	not assigned.unknown	expressed protein	4.03587
LOC_Os11g06934.1	35.2	not assigned.unknown	expressed protein	3.71264
LOC_Os11g09710.1	35.2	not assigned.unknown	expressed protein	5.40742
LOC_Os11g09820.1	35.2	not assigned.unknown	expressed protein	-2.13531
LOC_Os11g09830.1	35.2	not assigned.unknown	expressed protein	3.64513
LOC_Os11g09940.1	35.2	not assigned.unknown	expressed protein	8.16699
LOC_Os11g09979.1	35.2	not assigned.unknown	expressed protein	7.68345
LOC_Os11g11240.1	35.2	not assigned.unknown	expressed protein	-5.35982
LOC_Os11g14120.1	35.2	not assigned.unknown	expressed protein	3.75144
LOC_Os11g15000.1	35.2	not assigned.unknown	expressed protein	7.82256
LOC_Os11g17290.1	35.2	not assigned.unknown	expressed protein	7.93531
LOC_Os11g17350.1	35.2	not assigned.unknown	expressed protein	5.26468
LOC_Os11g17799.1	35.2	not assigned.unknown	expressed protein	1.94671
LOC_Os11g20239.1	35.2	not assigned.unknown	expressed protein	2.10192
LOC_Os11g25130.1	35.2	not assigned.unknown	expressed protein	3.84737
LOC_Os11g26350.1	35.2	not assigned.unknown	expressed protein	4.42357
LOC_Os11g27120.1	35.2	not assigned.unknown	expressed protein	4.75471
LOC_Os11g28600.1	35.2	not assigned.unknown	expressed protein	9.21089
LOC_Os11g29140.1	35.2	not assigned.unknown	expressed protein	4.58786
LOC_Os11g29680.1	35.2	not assigned.unknown	expressed protein	4.10601
LOC_Os11g32780.1	35.2	not assigned.unknown	expressed protein	6.39731
LOC_Os11g34790.1	35.2	not assigned.unknown	expressed protein	5.97229
LOC_Os11g34810.1	35.2	not assigned.unknown	expressed protein	4.95123
LOC_Os11g37010.1	35.2	not assigned.unknown	expressed protein	-1.43973
LOC_Os11g37490.1	35.2	not assigned.unknown	expressed protein	3.42524
LOC_Os11g40390.1	35.2	not assigned.unknown	expressed protein	3.63165
LOC_Os11g40410.1	35.2	not assigned.unknown	expressed protein	6.03054
LOC_Os11g41550.1	35.2	not assigned.unknown	expressed protein	-2.62535
LOC_Os11g44870.1	35.2	not assigned.unknown	expressed protein	3.98121
LOC_Os11g45809.1	35.2	not assigned.unknown	expressed protein	4.55213
LOC_Os11g45890.1	35.2	not assigned.unknown	expressed protein	2.07659
LOC_Os12g01880.1	35.2	not assigned.unknown	expressed protein	4.52986
LOC_Os12g04790.1	35.2	not assigned.unknown	expressed protein	6.39372
LOC_Os12g06930.1	35.2	not assigned.unknown	expressed protein	5.44939
LOC_Os12g07940.1	35.2	not assigned.unknown	expressed protein	4.74866
LOC_Os12g08030.1	35.2	not assigned.unknown	expressed protein	4.22953
LOC_Os12g09220.1	35.2	not assigned.unknown	expressed protein	4.62841
LOC_Os12g09550.1	35.2	not assigned.unknown	expressed protein	4.38312
LOC_Os12g09584.1	35.2	not assigned.unknown	expressed protein	6.10749
LOC_Os12g13674.1	35.2	not assigned.unknown	expressed protein	7.20769
LOC_Os12g15222.1	35.2	not assigned.unknown	expressed protein	6.22169
LOC_Os12g20390.1	35.2	not assigned.unknown	expressed protein	4.04905
LOC_Os12g21734.1	35.2	not assigned.unknown	expressed protein	4.29679
LOC_Os12g23754.1	35.2	not assigned.unknown	expressed protein	4.346
LOC_Os12g23780.1	35.2	not assigned.unknown	expressed protein	7.29006
LOC_Os12g36060.1	35.2	not assigned.unknown	expressed protein	7.07431
LOC_Os12g39710.1	35.2	not assigned.unknown	expressed protein	3.81974
LOC_Os12g39970.1	35.2	not assigned.unknown	expressed protein	-3.23742
LOC_Os12g41560.1	35.2	not assigned.unknown	expressed protein	4.26115
LOC_Os03g39160.1	35.2	not assigned.unknown	frigida, putative, expressed	-1.35709
LOC_Os01g38480.1	35.2	not assigned.unknown	GA18326-PA, putative, expressed	8.584
LOC_Os03g07270.1	35.2	not assigned.unknown	glycine-rich cell wall protein, putative, expressed	5.1998
LOC_Os10g31360.1	35.2	not assigned.unknown	GRF zinc finger family protein, expressed	-2.6574
LOC_Os08g07550.1	35.2	not assigned.unknown	hAT dimerisation domain-containing protein, putative, expressed	3.65185
LOC_Os02g37320.1	35.2	not assigned.unknown	heavy metal associated domain containing protein, expressed	5.69041
LOC_Os02g37330.1	35.2	not assigned.unknown	heavy metal associated domain containing protein, expressed	4.16878
LOC_Os03g47574.1	35.2	not assigned.unknown	hypothetical protein	2.37144
LOC_Os07g19310.1	35.2	not assigned.unknown	hypothetical protein	-1.25554
LOC_Os07g35180.1	35.2	not assigned.unknown	hypothetical protein	-4.32797
LOC_Os10g29274.1	35.2	not assigned.unknown	Leucine rich repeat N-terminal domain containing protein, putative, expressed	4.80458
LOC_Os10g40520.1	35.2	not assigned.unknown	LTPL145 - Protease inhibitor/seed storage/LTP family protein precursor, expressed	4.67891
LOC_Os12g20410.1	35.2	not assigned.unknown	matrix attachment region binding protein, putative, expressed	5.17382
LOC_Os04g05550.1	35.2	not assigned.unknown	MEGL10 - Maternally expressed gene MEG family protein precursor, expressed	3.60693
LOC_Os01g08960.1	35.2	not assigned.unknown	phosducin-like protein 3, putative, expressed	7.66047
LOC_Os08g26710.1	35.2	not assigned.unknown	plant protein of unknown function domain containing protein, expressed	4.01041
LOC_Os10g05950.1	35.2	not assigned.unknown	POEI11 - Pollen Ole e I allergen and extensin family protein precursor, expressed	-3.30481
LOC_Os05g46830.1	35.2	not assigned.unknown	proline-rich protein, putative, expressed	4.15954
LOC_Os12g38360.1	35.2	not assigned.unknown	RALFL31 - Rapid ALkalinization Factor RALF family protein precursor, expressed	3.42087
LOC_Os12g12000.1	35.2	not assigned.unknown	RALFL46 - Rapid ALkalinization Factor RALF family protein precursor, expressed	3.61745
LOC_Os04g29920.1	35.2	not assigned.unknown	reticulon domain containing protein, putative, expressed	4.76557
LOC_Os08g28030.1	35.2	not assigned.unknown	retrotransposon protein, putative, Ty1-copia subclass, expressed	3.84585
LOC_Os01g16124.1	35.2	not assigned.unknown	retrotransposon protein, putative, unclassified, expressed	4.73052
LOC_Os01g35930.1	35.2	not assigned.unknown	retrotransposon protein, putative, unclassified, expressed	4.88763
LOC_Os01g64330.1	35.2	not assigned.unknown	retrotransposon protein, putative, unclassified, expressed	4.4716
LOC_Os02g32250.1	35.2	not assigned.unknown	retrotransposon protein, putative, unclassified, expressed	2.89103
LOC_Os03g18880.1	35.2	not assigned.unknown	retrotransposon protein, putative, unclassified, expressed	4.40344
LOC_Os03g32560.1	35.2	not assigned.unknown	retrotransposon protein, putative, unclassified, expressed	4.95321
LOC_Os03g37240.1	35.2	not assigned.unknown	retrotransposon protein, putative, unclassified, expressed	4.43246
LOC_Os03g41200.1	35.2	not assigned.unknown	retrotransposon protein, putative, unclassified, expressed	9.09864
LOC_Os05g20954.1	35.2	not assigned.unknown	retrotransposon protein, putative, unclassified, expressed	-3.56209
LOC_Os05g50420.1	35.2	not assigned.unknown	retrotransposon protein, putative, unclassified, expressed	4.75893
LOC_Os06g15660.1	35.2	not assigned.unknown	retrotransposon protein, putative, unclassified, expressed	4.95321
LOC_Os06g38480.1	35.2	not assigned.unknown	retrotransposon protein, putative, unclassified, expressed	4.63052
LOC_Os06g49940.1	35.2	not assigned.unknown	retrotransposon protein, putative, unclassified, expressed	4.29239
LOC_Os07g05440.1	35.2	not assigned.unknown	retrotransposon protein, putative, unclassified, expressed	4.45311
LOC_Os07g23660.1	35.2	not assigned.unknown	retrotransposon protein, putative, unclassified, expressed	4.07542
LOC_Os07g39390.1	35.2	not assigned.unknown	retrotransposon protein, putative, unclassified, expressed	5.58708
LOC_Os08g23210.1	35.2	not assigned.unknown	retrotransposon protein, putative, unclassified, expressed	3.64534
LOC_Os10g22394.1	35.2	not assigned.unknown	retrotransposon protein, putative, unclassified, expressed	-2.75886
LOC_Os11g11320.1	35.2	not assigned.unknown	retrotransposon protein, putative, unclassified, expressed	-3.81102
LOC_Os11g45290.1	35.2	not assigned.unknown	retrotransposon protein, putative, unclassified, expressed	-5.01421
LOC_Os01g06740.1	35.2	not assigned.unknown	ribosome inactivating protein, putative, expressed	5.17254
LOC_Os02g01700.1	35.2	not assigned.unknown	RNA recognition motif containing protein, putative, expressed	-0.867011
LOC_Os06g24920.1	35.2	not assigned.unknown	SAR DNA-binding protein-like, putative, expressed	-3.45851
LOC_Os07g25050.1	35.2	not assigned.unknown	thionin-like peptide, putative, expressed	4.18049
LOC_Os11g34820.1	35.2	not assigned.unknown	THUMP domain-containing protein, putative, expressed	5.49778
LOC_Os11g15280.1	35.2	not assigned.unknown	TNP1, putative, expressed	-2.97094
LOC_Os08g17370.1	35.2	not assigned.unknown	transmembrane 9 superfamily member, putative, expressed	3.53722
LOC_Os05g27650.1	35.2	not assigned.unknown	transposon protein, putative, CACTA, En/Spm sub-class, expressed	-2.97094
LOC_Os06g16050.1	35.2	not assigned.unknown	transposon protein, putative, CACTA, En/Spm sub-class, expressed	5.64008
LOC_Os10g04050.1	35.2	not assigned.unknown	transposon protein, putative, CACTA, En/Spm sub-class, expressed	3.53816
LOC_Os10g20480.1	35.2	not assigned.unknown	transposon protein, putative, CACTA, En/Spm sub-class, expressed	3.73392
LOC_Os10g34409.1	35.2	not assigned.unknown	transposon protein, putative, CACTA, En/Spm sub-class, expressed	5.90594
LOC_Os11g10090.1	35.2	not assigned.unknown	transposon protein, putative, CACTA, En/Spm sub-class, expressed	4.77793
LOC_Os12g22810.2	35.2	not assigned.unknown	transposon protein, putative, CACTA, En/Spm sub-class, expressed	2.98987
LOC_Os11g15010.1	35.2	not assigned.unknown	transposon protein, putative, Mutator sub-class, expressed	4.7546
LOC_Os01g27590.1	35.2	not assigned.unknown	transposon protein, putative, Pong sub-class, expressed	6.59102
LOC_Os12g07180.1	35.2	not assigned.unknown	transposon protein, putative, Pong sub-class, expressed	6.48133
LOC_Os02g30530.1	35.2	not assigned.unknown	transposon protein, putative, unclassified, expressed	6.00039
LOC_Os05g25080.2	35.2	not assigned.unknown	transposon protein, putative, unclassified, expressed	-4.43785
LOC_Os09g19150.1	35.2	not assigned.unknown	transposon protein, putative, unclassified, expressed	4.26576
LOC_Os12g25494.1	35.2	not assigned.unknown	transposon protein, putative, unclassified, expressed	4.46839
LOC_Os03g24830.1	35.2	not assigned.unknown	uncharacterized protein HI0077, putative, expressed	5.35665
LOC_Os10g34680.1	35.2	not assigned.unknown	vacuolar protein sorting-associated protein 52, putative, expressed	-3.57696
LOC_Os11g09864.1	35.2	not assigned.unknown	wali7, putative, expressed	5.421
LOC_Os11g38330.1	35.1	not assigned.no ontology	ZOS11-06 - C2H2 zinc finger protein, expressed	7.27392
LOC_Os11g12240.1	35.2	not assigned.unknown	retrotransposon protein, putative, unclassified, expressed	2.22375
