# Supplementary material for: Genome-wide identification and analysis of Japonica and Indica cultivar-preferred transcripts in rice using 983 Affymetrix array data
Source: Rice (N Y). 2013 Aug 10;6:19. doi: 10.1186/1939-8433-6-19 (PMC4883688; doi:10.1186/1939-8433-6-19)
Supplement: Supplementary file 9 — Additional file 9: Table S6: Data used for GO enrichment analysis in Figure 3. (XLSX 12 KB) [file 12284_2013_56_MOESM9_ESM.xlsx]

## Sheet: Table S5
GO enrichment in japonica eQTLs
GO ID	GO Name	GO Level	Ref Total	Ref Number	Query Total	Query Number	Query Exp	Hyper p-value	GO Enrichment Value
GO:0006952	defense response	4	39571	626	245	27	3.876	0	7
GO:0006915	apoptosis	5	39571	532	245	25	3.294	0	7.6
GO:0006468	protein amino acid phosphorylation	6	39571	1593	245	20	9.863	0.001	2
GO:0006457	protein folding	6	39571	254	245	4	1.573	0.053	2.5
GO:0005975	carbohydrate metabolic process	4	39571	600	245	6	3.715	0.089	1.6
GO:0055085	transmembrane transport	3, 5	39571	70	245	3	0.433	0.009	6.9
GO:0016068	type I hypersensitivity	8	39571	283	245	3	1.752	0.156	1.7
GO enrichment in indica eQTLs
GO ID	GO Name	GO Level	Ref Total	Ref Number	Query Total	Query Number	Query Exp	Hyper p-value	GO Enrichment Value
GO:0006952	defense response	4	39571	626	52	5	0.838	0.0002	6
GO:0006096	glycolysis	5	39571	124	52	2	0.166	0.0115	12
GO:0006979	response to oxidative stress	4	39571	186	52	2	0.249	0.0239	8
GO:0006915	apoptosis	5	39571	532	52	3	0.713	0.0289	4.2
GO:0006468	protein amino acid phosphorylation	6	39571	1593	52	5	2.134	0.0422	2.3
