# Supplementary material for: Genome-wide identification and analysis of Japonica and Indica cultivar-preferred transcripts in rice using 983 Affymetrix array data
Source: Rice (N Y). 2013 Aug 10;6:19. doi: 10.1186/1939-8433-6-19 (PMC4883688; doi:10.1186/1939-8433-6-19)
Supplement: Supplementary file 10 — Additional file 10: Table S7: Information on primers used to validate expression patterns of 17 selected eQTLs. (XLSX 11 KB) [file 12284_2013_56_MOESM10_ESM.xlsx]

## Sheet: Sheet2
Type of eQTLs	Locus_ID	Putative Function	Forward primer	Reverse primer	PCR cycles
Japonica eQTL	LOC_Os01g71540	expressed protein	CGTCCACAGTTCCGTAATTC	GCACCTTTTTGCTCATGTCT	30
Japonica eQTL	LOC_Os11g28600	expressed protein	CTTGGGAACTACGGTTGCTA	AGCATTTCCTTTGCTGCTTA	30
Japonica eQTL	LOC_Os02g23930	expressed protein	TGGAGACCTTTCATCCCTTC	GAACCGCTGGATACTTATAGC	35
Japonica eQTL	LOC_Os11g32780	expressed protein	AGCGGTTGAACACTCATCTC	TAGTCAATCCTGGGACATGC	35
Japonica eQTL	LOC_Os10g22100	expressed protein	AGCACGTTTTGACCAATAGC	GACCACGTCTGATGTTGTGA	35
Japonica eQTL	LOC_Os02g56440	expressed protein	CTCCTCTCTCCCTGTCTGCT	AGTGCTTCGTGGACTTTGAC	35
Japonica eQTL	LOC_Os10g13694	expressed protein	GCAGCTTCCTCGATAGGTTT	GAATGTTGTGGCTGCAGTTT	35
Japonica eQTL	LOC_Os01g51370	expressed protein	TCCCGCTGTACTTTAGTTCG	CTTGCATTTTCTTGGCAACT	35
Japonica eQTL	LOC_Os11g34790	expressed protein	CCAGCTAGTGACGGAGACAT	AGTTCTTGCTTCACCAACCA	35
Japonica eQTL	LOC_Os10g22170	expressed protein	GGATGGTGATGGTCAAACTC	CCCTACCAACTCTCAGAGCA	30
Indica eQTL	LOC_Os01g48120	expressed protein	GCCGGTCTACCAGAAAGACT	TGGTCGACAACAAGGAAGAC	35
Indica eQTL	LOC_Os01g18860	S-adenosylmethionine synthetase	GTCCAATGATGTAGGCCTTG	GGTCTCATCGGTTGCATATC	30
Indica eQTL	LOC_Os03g14310	expressed protein	CTCAAGTTCAAGGCCCAGTA	CTCATTTCCTTCCACCATTG	30
Indica eQTL	LOC_Os04g13260	expressed protein	GATTATGACCCCCAATGTGA	ATGTGCAAATCCCAACATTT	35
Indica eQTL	LOC_Os06g22460	disease resistance protein RPM1	AGTACGACTCTGGGTTGCTG	ATCGTGCATTTGGACTTCAT	35
Indica eQTL	LOC_Os06g24990	xylanase inhibitor protein 1 precursor,	GGTTCTACGTGGGGATGAC	TGACCATGCTGGTGTAGTTG	30
Indica eQTL	LOC_Os07g05680	expressed protein	AGCAAGGAAATAGCGGAGAT	ATCTCCAAGCCGACAACATA	35
OsUbi5	LOC_Os01g22490	40S ribosomal protein S27a	GCACAAGCACAAGAAGGTGA	GCCTGCTGGTTGTAGACGTA	25
OsEF1a	LOC_Os03g08010	elongation factor Tu, putative	TCAAGTTTGCTGAGCTGGTG	TTTGCCTCATGTCCCGCAC	25
