# Supplementary material for: Genome-wide identification and analysis of Japonica and Indica cultivar-preferred transcripts in rice using 983 Affymetrix array data
Source: Rice (N Y). 2013 Aug 10;6:19. doi: 10.1186/1939-8433-6-19 (PMC4883688; doi:10.1186/1939-8433-6-19)
Supplement: Supplementary file 11 — Additional file 11: Table S8: Blast search result of primers in Table S7 using BGI rice genome sequence. (XLSX 12 KB) [file 12284_2013_56_MOESM11_ESM.xlsx]

## Sheet: Sheet1
Type of eQTL	MSU_Locus_ID (japonica)	BGI_Locus_ID (indica) from primer blast	Primer length	Match	e-value	BGI_Locus_id (Indica) from whole coding sequence blast	% Identity	Mismatch
Japonica eQTL	LOC_Os01g71540f	BGIOSGA005144-TA	20	20/20	0.0005	BGIOSGA005144-TA	99.79
Japonica eQTL	LOC_Os01g71540r	BGIOSGA005144-TA	20	20/20	0.0005	BGIOSGA005144-TA	99.79
Japonica eQTL	LOC_Os11g28600f	BGIOSGA012253-TA	20	14/14	1	BGIOSGA035254-TA	100
Japonica eQTL	LOC_Os11g28600r	BGIOSGA015264-TA	20	17/17	0.022	BGIOSGA035254-TA	100
Japonica eQTL	LOC_Os02g23930f	BGIOSGA035955-TA	20	14/14	1	Not identified in BGI genome sequence
Japonica eQTL	LOC_Os02g23930r	BGIOSGA015598-TA	20	13/13	3.7	Not identified in BGI genome sequence
Japonica eQTL	LOC_Os11g32780f	BGIOSGA035749-TA	20	13/13	3.7	Not identified in BGI genome sequence
Japonica eQTL	LOC_Os11g32780r	BGIOSGA027700-TA	20	17/17	0.28	Not identified in BGI genome sequence
Japonica eQTL	LOC_Os10g22100f	BGIOSGA032783-TA	20	20/20	0.0005	BGIOSGA032782-TA	99.7
Japonica eQTL	LOC_Os10g22100r	BGIOSGA025866-TA	20	16/16	1	BGIOSGA032782-TA	99.7
Japonica eQTL	LOC_Os02g56440f	BGIOSGA030957-TA	20	20/20	0.022	BGIOSGA038267-TA	89.8	possible mismatch
Japonica eQTL	LOC_Os02g56440r	BGIOSGA031331-TA	20	16/16	0.079	BGIOSGA038267-TA	89.8	possible mismatch
Japonica eQTL	LOC_Os10g13694f	BGIOSGA020824-TA	20	15/15	0.28	BGIOSGA032182-TA	100
Japonica eQTL	LOC_Os10g13694r	BGIOSGA036655-TA	20	15/16	1.28	BGIOSGA032182-TA	100
Japonica eQTL	LOC_Os01g51370f	BGIOSGA033068-TA	20	15/15	3.7	Not identified in BGI genome sequence
Japonica eQTL	LOC_Os01g51370r	BGIOSGA035332-TA	20	17/17	1	Not identified in BGI genome sequence
Japonica eQTL	LOC_Os11g34790f	BGIOSGA035422-TA	20	14/14	1	BGIOSGA011700-TA	84.68	possible mismatch
Japonica eQTL	LOC_Os11g34790r	BGIOSGA036865-TA	20	18/18	0.28	BGIOSGA011700-TA	84.68	possible mismatch
Japonica eQTL	LOC_Os10g22170f	BGIOSGA032784-TA	20	20/20	0.0005	BGIOSGA032784-TA	99.58
Japonica eQTL	LOC_Os10g22170r	BGIOSGA023470-TA	20	14/14	1	BGIOSGA032784-TA	99.58
Indica eQTL	LOC_Os01g48120f	BGIOSGA001045-TA	20	20/20	0.0005	BGIOSGA001045-TA	98.33
Indica eQTL	LOC_Os01g48120r	BGIOSGA001045-TA	20	20/20	0.0005	BGIOSGA001045-TA	98.33
Indica eQTL	LOC_Os01g18860f	BGIOSGA006796-TA	20	15/15	0.28	BGIOSGA001851-TA	99.84
Indica eQTL	LOC_Os01g18860r	BGIOSGA037720-TA	20	14/14	1	BGIOSGA001851-TA	99.84
Indica eQTL	LOC_Os03g14310f	BGIOSGA012231-TA	20	20/20	0.0005	BGIOSGA012231-TA	97.84
Indica eQTL	LOC_Os03g14310r	BGIOSGA012231-TA	20	20/20	0.0005	BGIOSGA012231-TA	97.84
Indica eQTL	LOC_Os04g13260f	BGIOSGA015914-TA	20	20/20	0.0005	BGIOSGA015914-TA	99.64
Indica eQTL	LOC_Os04g13260r	BGIOSGA015914-TA	20	20/20	0.0005	BGIOSGA015914-TA	99.64
Indica eQTL	LOC_Os06g22460f	BGIOSGA021323-TA	20	20/20	0.0005	BGIOSGA021323-TA	99.58
Indica eQTL	LOC_Os06g22460r	BGIOSGA021323-TA	20	20/20	0.0005	BGIOSGA021323-TA	99.58
Indica eQTL	LOC_Os06g24990f	BGIOSGA038158-TA	20	19/19	0.002	BGIOSGA038158-TA	100
Indica eQTL	LOC_Os06g24990r	BGIOSGA038158-TA	20	20/20	0.0005	BGIOSGA038158-TA	100
Indica eQTL	LOC_Os07g05680f	BGIOSGA024811-TA	20	20/20	0.0005	BGIOSGA024811-TA	99.65
Indica eQTL	LOC_Os07g05680r	BGIOSGA024811-TA	20	20/20	0.0005	BGIOSGA024811-TA	99.65
